# Supplementary material for: Integrated Multi-Omic Analysis Reveals Novel Subtype-Specific Regulatory Interactions in Pediatric B-Cell Acute Lymphoblastic Leukemia
Source: Cancers (Basel). 2026 Mar 3;18(5):813. doi: 10.3390/cancers18050813 (PMC12984152; doi:10.3390/cancers18050813)
Supplement: Supplementary file 1 [file cancers-18-00813-s001.zip]

Archive with 10 entries (10 files):
- SupplementaryFigure1.pdf
- SupplementaryTable1.xlsx
- SupplementaryTable2.csv
- SupplementaryTable3.csv
- SupplementaryTable4.csv
- SupplementaryTable5.csv
- SupplementaryTable6.csv
- SupplementaryTable7.csv
- SupplementaryTable8.csv
- SupplementaryTable9.csv
