# Supplementary material for: Integrated Multi-Omic Analysis Reveals Novel Subtype-Specific Regulatory Interactions in Pediatric B-Cell Acute Lymphoblastic Leukemia
Source: Cancers (Basel). 2026 Mar 3;18(5):813. doi: 10.3390/cancers18050813 (PMC12984152; doi:10.3390/cancers18050813)
Supplement: Supplementary file 1 [file cancers-18-00813-s001.zip › SupplementaryTable1.xlsx]

## Sheet: Sheet1
Patient ID	Patient ID2	Subtype	Genomic_findings	Age_at_diagnosis_years	RNAseq_tissue	MS_tissue_diagnosis	MS_tissue_remission	Diagnosis_blast_percent	Remission_blast_percent
TB-000018	ER1	ETV6::RUNX1	ETV6::RUNX1, loss of ETV6 (clonal)	4	BoneMarrow	BoneMarrow	BoneMarrow	94	0
TB-000023	ER2	ETV6::RUNX1	ETV6::RUNX1, gain of ETV6::RUNX1 (subclonal), loss of ETV6 (subclonal)	4	BoneMarrow	BoneMarrow	BoneMarrow	85.5	0.5
TB-000025	ER3	ETV6::RUNX1	ETV6::RUNX1, loss of ETV6 (subclonal)	3	BoneMarrow	BoneMarrow	BoneMarrow	92	0
TB-000042	ER4	ETV6::RUNX1	ETV6::RUNX1, loss of PAX5 exons 2-5	2	Blood	BoneMarrow	BoneMarrow	93	1
TB-000203	ER5	ETV6::RUNX1	ETV6::RUNX1, loss of last 3 exons of ETV6	9	BoneMarrow	BoneMarrow	BoneMarrow	83	0.5
TB-000005	Ph1	Ph-like	P2RY8::CRLF2	4	BoneMarrow	BoneMarrow	Blood	98	0
TB-000071	Ph2	Ph-like	IGH::CRLF2	21	BoneMarrow	BoneMarrow	BoneMarrow	94	0.11
TB-000115	Ph3	Ph-like	unknown	16	BoneMarrow	BoneMarrow	BoneMarrow	91	0
TB-000143	Ph4	Ph-like	P2RY8::CRLF2	3		BoneMarrow	BoneMarrow	89.5	0
TB-000174	Ph5	Ph-like	RCSD1::ABL2	8	BoneMarrow	BoneMarrow	BoneMarrow	90	0
TB-000038		ETV6::RUNX1	ETV6::RUNX1	3	BoneMarrow
TB-000048		ETV6::RUNX1	ETV6::RUNX1	3	Blood
TB-000048		ETV6::RUNX1	ETV6::RUNX1	3	BoneMarrow
TB-000177		Ph-like	P2RY8::CRLF2	1	BoneMarrow
TB-000191		Ph-like	P2RY8::CRLF2	3	BoneMarrow
TB-000192		ETV6::RUNX1	ETV6::RUNX1	6	BoneMarrow
TB-000195		ETV6::RUNX1	ETV6::RUNX1	2	BoneMarrow
