# Supplementary material for: Integrated Multi-Omic Analysis Reveals Novel Subtype-Specific Regulatory Interactions in Pediatric B-Cell Acute Lymphoblastic Leukemia
Source: Cancers (Basel). 2026 Mar 3;18(5):813. doi: 10.3390/cancers18050813 (PMC12984152; doi:10.3390/cancers18050813)
Supplement: Supplementary file 1 [file cancers-18-00813-s001.zip › SupplementaryTable9.csv]

_MEMBER_ER_RNA	_MEMBER_ER_phospho	_MEMBER_ER_proteo	_MEMBER_Ph_RNA	_MEMBER_Ph_phospho	_MEMBER_Ph_proteo	_LogP_ER_RNA	_LogP_ER_phospho	_LogP_ER_proteo	_LogP_Ph_RNA	_LogP_Ph_phospho	_LogP_Ph_proteo	GO	Description	_PATTERN_	_RANK_	GiniIndex
0	1	1	0	1	1	0	-6.2	-2.6	0	-11	-2.3	GO:2000779	regulation of double-strand break repair	M011011	4	0
0	1	1	0	1	1	0	-14	-5	0	-21	-2.1	GO:0006338	chromatin remodeling	M011011	4	0
1	1	1	0	1	0	-2.6	-2.6	-2.4	0	-3	0	GO:0001558	regulation of cell growth	M111010	4	0
0	1	1	0	1	1	0	-2	-2.7	0	-8.6	-2.4	GO:0051493	regulation of cytoskeleton organization	M011011	4	0
0	0	1	1	1	1	0	0	-2	-2.5	-3	-3.4	GO:0050865	regulation of cell activation	M001111	4	0
0	1	1	0	1	1	0	-9.8	-2.7	0	-14	-2.7	GO:0051054	positive regulation of DNA metabolic process	M011011	4	0
0	1	1	0	1	0	0	-21	-4.9	0	-2.3	0	GO:0008380	RNA splicing	M011010	3	0
0	1	0	0	1	1	0	-2.2	0	0	-2.5	-3.9	GO:0045785	positive regulation of cell adhesion	M010011	3	0
0	1	1	0	1	0	0	-6.7	-2.7	0	-14	0	GO:0006281	DNA repair	M011010	3	0
0	1	0	0	1	1	0	-2.5	0	0	-2.9	-2.3	GO:0010720	positive regulation of cell development	M010011	3	0
0	1	1	0	1	0	0	-19	-6.1	0	-2.5	0	GO:0006397	mRNA processing	M011010	3	0
0	1	1	0	1	0	0	-2.4	-2.3	0	-3.3	0	GO:0040008	regulation of growth	M011010	3	0
0	1	1	0	1	0	0	-9	-4	0	-14	0	R-HSA-1640170	Cell Cycle	M011010	3	0
1	0	1	0	1	0	-2.2	0	-3.2	0	-3.9	0	GO:0030029	actin filament-based process	M101010	3	0
0	1	0	0	1	1	0	-2.7	0	0	-4.5	-2.2	GO:0051494	negative regulation of cytoskeleton organization	M010011	3	0
0	1	1	0	1	0	0	-2.6	-2.8	0	-2.4	0	R-HSA-674695	RNA Polymerase II Pre-transcription Events	M011010	3	0
0	1	1	0	1	0	0	-4.6	-7	0	-5.5	0	R-HSA-9716542	Signaling by Rho GTPases, Miro GTPases and RHOBTB3	M011010	3	0
0	1	1	0	1	0	0	-18	-7.4	0	-3.6	0	GO:0016071	mRNA metabolic process	M011010	3	0
0	1	1	0	1	0	0	-6.6	-2.1	0	-2.9	0	R-HSA-9770562	mRNA Polyadenylation	M011010	3	0
0	1	1	0	1	0	0	-2.5	-2.7	0	-6.2	0	GO:0033365	protein localization to organelle	M011010	3	0
0	1	1	0	1	0	0	-5.5	-8.1	0	-5	0	GO:0006366	transcription by RNA polymerase II	M011010	3	0
0	1	1	0	1	0	0	-8.1	-3.1	0	-12	0	GO:0006282	regulation of DNA repair	M011010	3	0
0	1	0	0	1	1	0	-5.1	0	0	-3.7	-2.3	GO:0006261	DNA-templated DNA replication	M010011	3	0
0	1	1	0	1	0	0	-6.5	-4.3	0	-11	0	GO:0080135	regulation of cellular response to stress	M011010	3	0
0	1	0	0	1	1	0	-2	0	0	-2.2	-2.7	GO:0019725	cellular homeostasis	M010011	3	0
0	1	1	0	1	0	0	-6	-8.6	0	-8.1	0	GO:0006351	DNA-templated transcription	M011010	3	0
0	1	0	0	1	1	0	-2.2	0	0	-2.8	-3.2	R-HSA-8878171	Transcriptional regulation by RUNX1	M010011	3	0
0	1	1	0	1	0	0	-3.6	-2.5	0	-2.6	0	GO:0001775	cell activation	M011010	3	0
0	1	1	0	1	0	0	-4	-3.3	0	-3.7	0	R-HSA-68882	Mitotic Anaphase	M011010	3	0
0	1	1	0	1	0	0	-4.7	-7.1	0	-5.6	0	R-HSA-194315	Signaling by Rho GTPases	M011010	3	0
0	0	1	0	1	1	0	0	-4.5	0	-5.1	-2.9	GO:0051129	negative regulation of cellular component organization	M001011	3	0
0	1	0	0	1	1	0	-3	0	0	-6.2	-2.9	GO:0010639	negative regulation of organelle organization	M010011	3	0
0	1	1	0	1	0	0	-3.9	-7.8	0	-5.1	0	R-HSA-9012999	RHO GTPase cycle	M011010	3	0
0	1	1	0	1	0	0	-4	-3.3	0	-3.7	0	R-HSA-2555396	Mitotic Metaphase and Anaphase	M011010	3	0
1	0	0	0	1	1	-2	0	0	0	-3.8	-2.5	GO:0032970	regulation of actin filament-based process	M100011	3	0
0	1	1	0	1	0	0	-6.6	-2.8	0	-5.1	0	GO:0002521	leukocyte differentiation	M011010	3	0
0	1	1	0	1	0	0	-2.4	-3.9	0	-3.5	0	R-HSA-5663202	Diseases of signal transduction by growth factor receptors and second messengers	M011010	3	0
0	1	0	0	1	1	0	-2	0	0	-6.5	-3.3	GO:1902903	regulation of supramolecular fiber organization	M010011	3	0
0	1	1	0	1	0	0	-12	-4.8	0	-5.7	0	R-HSA-72203	Processing of Capped Intron-Containing Pre-mRNA	M011010	3	0
0	1	1	0	1	0	0	-4	-4.5	0	-3.7	0	GO:0030099	myeloid cell differentiation	M011010	3	0
0	1	0	0	1	1	0	-2.8	0	0	-3.9	-3.1	GO:0090066	regulation of anatomical structure size	M010011	3	0
0	1	1	0	1	0	0	-2.4	-5.3	0	-7.4	0	R-HSA-212165	Epigenetic regulation of gene expression	M011010	3	0
0	1	0	0	1	1	0	-5.6	0	0	-9.2	-2.6	hsa03082	ATP-dependent chromatin remodeling	M010011	3	0
0	1	1	0	1	0	0	-2.2	-3.1	0	-3	0	GO:0046822	regulation of nucleocytoplasmic transport	M011010	3	0
0	0	0	1	1	1	0	0	0	-2.3	-3	-3	GO:0022407	regulation of cell-cell adhesion	M000111	3	0
0	1	1	0	1	0	0	-3.6	-2.6	0	-2.3	0	GO:1900182	positive regulation of protein localization to nucleus	M011010	3	0
0	1	1	0	1	0	0	-6.5	-5	0	-6.7	0	R-HSA-69278	Cell Cycle, Mitotic	M011010	3	0
0	1	1	0	1	0	0	-2.5	-3	0	-2.3	0	R-HSA-2467813	Separation of Sister Chromatids	M011010	3	0
1	1	0	0	1	0	-2.2	-2.4	0	0	-2.1	0	GO:0098771	inorganic ion homeostasis	M110010	3	0
0	1	1	0	1	0	0	-2.2	-2.9	0	-6.3	0	GO:1903047	mitotic cell cycle process	M011010	3	0
0	1	1	0	1	0	0	-4.2	-2.8	0	-6.1	0	GO:0051301	cell division	M011010	3	0
0	1	0	0	1	1	0	-2.7	0	0	-4.2	-2.1	GO:0050870	positive regulation of T cell activation	M010011	3	0
0	0	0	1	1	1	0	0	0	-2.4	-3.8	-2.5	GO:1903037	regulation of leukocyte cell-cell adhesion	M000111	3	0
0	1	0	0	1	1	0	-2.8	0	0	-4	-2.1	GO:0002696	positive regulation of leukocyte activation	M010011	3	0
0	1	1	0	1	0	0	-9.9	-3.5	0	-18	0	GO:0051052	regulation of DNA metabolic process	M011010	3	0
1	0	1	1	0	0	-6.6	0	-2.5	-2	0	0	GO:0034330	cell junction organization	M101100	3	0
0	1	1	0	1	0	0	-8.7	-4.4	0	-7	0	GO:0030097	hemopoiesis	M011010	3	0
0	1	1	0	1	0	0	-6	-3.7	0	-6.4	0	R-HSA-68886	M Phase	M011010	3	0
0	1	1	0	1	0	0	-5.7	-2.3	0	-15	0	GO:0033044	regulation of chromosome organization	M011010	3	0
0	0	0	1	1	1	0	0	0	-2.5	-3.3	-2.1	GO:0002694	regulation of leukocyte activation	M000111	3	0
0	1	0	0	1	1	0	-3	0	0	-4.3	-2.3	GO:0051251	positive regulation of lymphocyte activation	M010011	3	0
0	1	0	0	1	1	0	-2	0	0	-3.7	-2.4	GO:0051249	regulation of lymphocyte activation	M010011	3	0
0	1	1	0	1	0	0	-11	-9.6	0	-3.3	0	R-HSA-8953854	Metabolism of RNA	M011010	3	0
0	1	0	0	1	1	0	-2.6	0	0	-4	-2.6	GO:1903039	positive regulation of leukocyte cell-cell adhesion	M010011	3	0
0	1	1	0	1	0	0	-2.2	-2.8	0	-5.1	0	R-HSA-3700989	Transcriptional Regulation by TP53	M011010	3	0
0	1	1	0	0	1	0	-2.3	-2.8	0	0	-2	R-HSA-109582	Hemostasis	M011001	3	0
0	1	1	0	1	0	0	-4.6	-3	0	-8.2	0	GO:0000278	mitotic cell cycle	M011010	3	0
0	1	1	0	1	0	0	-3.1	-2.9	0	-2.7	0	GO:0000226	microtubule cytoskeleton organization	M011010	3	0
0	1	0	0	1	1	0	-2.3	0	0	-3.5	-2.9	GO:0022409	positive regulation of cell-cell adhesion	M010011	3	0
0	1	1	0	1	0	0	-2.7	-3.3	0	-2.5	0	GO:0002573	myeloid leukocyte differentiation	M011010	3	0
0	1	1	0	1	0	0	-8.7	-2.6	0	-4.6	0	R-HSA-72187	mRNA 3'-end processing	M011010	3	0
0	1	1	0	1	0	0	-12	-2.7	0	-3.7	0	CORUM:351	Spliceosome	M011010	3	0
0	1	1	0	1	0	0	-3.3	-2.3	0	-4.2	0	R-HSA-5696398	Nucleotide Excision Repair	M011010	3	0
0	1	0	0	1	1	0	-3.7	0	0	-5.1	-2.2	GO:0032535	regulation of cellular component size	M010011	3	0
0	1	1	0	0	0	0	-2.6	-2.8	0	0	0	GO:0010569	regulation of double-strand break repair via homologous recombination	M011000	2	0
0	0	1	0	0	1	0	0	-3.2	0	0	-4.8	R-HSA-9755511	KEAP1-NFE2L2 pathway	M001001	2	0
0	1	0	0	0	1	0	-2.4	0	0	0	-2	GO:0071897	DNA biosynthetic process	M010001	2	0
0	0	1	0	1	0	0	0	-4.3	0	-4.8	0	GO:0007163	establishment or maintenance of cell polarity	M001010	2	0
0	0	1	0	0	1	0	0	-5.5	0	0	-6.7	R-HSA-72766	Translation	M001001	2	0
0	1	0	0	1	0	0	-2.3	0	0	-4.2	0	hsa03013	Nucleocytoplasmic transport	M010010	2	0
0	0	0	0	1	1	0	0	0	0	-3.6	-2.3	GO:0008064	regulation of actin polymerization or depolymerization	M000011	2	0
0	1	0	0	1	0	0	-3.5	0	0	-3.3	0	GO:0071478	cellular response to radiation	M010010	2	0
0	1	1	0	0	0	0	-2.7	-4.3	0	0	0	GO:0071826	protein-RNA complex organization	M011000	2	0
0	1	0	0	1	0	0	-6.5	0	0	-6	0	GO:0043484	regulation of RNA splicing	M010010	2	0
0	0	1	0	0	1	0	0	-2.5	0	0	-3.9	GO:0160307	protein biosynthetic process	M001001	2	0
0	1	0	0	1	0	0	-3.8	0	0	-5.7	0	GO:0050657	nucleic acid transport	M010010	2	0
0	1	0	0	1	0	0	-5.2	0	0	-4.9	0	R-HSA-68877	Mitotic Prometaphase	M010010	2	0
0	1	0	0	1	0	0	-2.9	0	0	-2.5	0	GO:0045321	leukocyte activation	M010010	2	0
0	0	1	1	0	0	0	0	-2.1	-3.1	0	0	R-HSA-381426	Regulation of Insulin-like Growth Factor (IGF) transport and uptake by Insulin-like Growth Factor Binding Proteins (IGFBPs)	M001100	2	0
1	0	0	1	0	0	-2.5	0	0	-2.6	0	0	GO:1902476	chloride transmembrane transport	M100100	2	0
0	1	0	0	1	0	0	-3.4	0	0	-3.3	0	GO:0033144	negative regulation of intracellular steroid hormone receptor signaling pathway	M010010	2	0
0	1	0	0	1	0	0	-6.3	0	0	-11	0	GO:0045739	positive regulation of DNA repair	M010010	2	0
0	1	0	0	1	0	0	-4	0	0	-3.7	0	R-HSA-159236	Transport of Mature mRNA derived from an Intron-Containing Transcript	M010010	2	0
0	0	1	0	1	0	0	0	-2.2	0	-2.8	0	GO:0141137	positive regulation of gene expression, epigenetic	M001010	2	0
0	0	1	0	1	0	0	0	-2.2	0	-3.1	0	GO:2000045	regulation of G1/S transition of mitotic cell cycle	M001010	2	0
1	1	0	0	0	0	-2.7	-2.7	0	0	0	0	GO:0060291	long-term synaptic potentiation	M110000	2	0
0	0	1	0	1	0	0	0	-2.7	0	-2.7	0	R-HSA-8980692	RHOA GTPase cycle	M001010	2	0
0	1	0	0	1	0	0	-2.6	0	0	-6.2	0	WP4016	DNA IR damage and cellular response via ATR	M010010	2	0
0	1	0	0	1	0	0	-3.2	0	0	-4.4	0	GO:0007062	sister chromatid cohesion	M010010	2	0
0	1	0	0	1	0	0	-3.1	0	0	-4	0	GO:1903312	negative regulation of mRNA metabolic process	M010010	2	0
0	0	1	0	1	0	0	0	-3.1	0	-3.6	0	GO:0030036	actin cytoskeleton organization	M001010	2	0
0	1	0	0	1	0	0	-5.3	0	0	-5	0	GO:0032206	positive regulation of telomere maintenance	M010010	2	0
1	0	1	0	0	0	-2.4	0	-3.2	0	0	0	GO:0048168	regulation of neuronal synaptic plasticity	M101000	2	0
0	0	1	0	0	1	0	0	-2.5	0	0	-2.9	R-HSA-9929491	SPOP-mediated proteasomal degradation of PD-L1(CD274)	M001001	2	0
0	0	1	0	0	1	0	0	-3.2	0	0	-2.3	R-HSA-8951664	Neddylation	M001001	2	0
0	1	0	0	1	0	0	-2.7	0	0	-3.9	0	GO:0050867	positive regulation of cell activation	M010010	2	0
0	0	1	0	1	0	0	0	-3.5	0	-3.4	0	GO:0051656	establishment of organelle localization	M001010	2	0
0	1	0	0	1	0	0	-5.6	0	0	-8.7	0	GO:0051276	chromosome organization	M010010	2	0
0	0	1	0	1	0	0	0	-3.6	0	-2.3	0	GO:2000142	regulation of DNA-templated transcription initiation	M001010	2	0
0	0	0	0	1	1	0	0	0	0	-2.4	-2.2	GO:0032943	mononuclear cell proliferation	M000011	2	0
0	1	0	0	1	0	0	-3.5	0	0	-2.3	0	R-HSA-380320	Recruitment of NuMA to mitotic centrosomes	M010010	2	0
0	1	0	0	1	0	0	-3	0	0	-2.8	0	R-HSA-2500257	Resolution of Sister Chromatid Cohesion	M010010	2	0
0	1	1	0	0	0	0	-13	-3.5	0	0	0	R-HSA-72163	mRNA Splicing - Major Pathway	M011000	2	0
0	0	1	0	0	1	0	0	-2.8	0	0	-2.7	hsa05020	Prion disease	M001001	2	0
0	0	1	0	1	0	0	0	-3.4	0	-5.8	0	R-HSA-162906	HIV Infection	M001010	2	0
0	1	1	0	0	0	0	-11	-2	0	0	0	R-HSA-9918481	Dengue Virus-Host Interactions	M011000	2	0
0	0	1	0	0	1	0	0	-2.2	0	0	-2.7	GO:0006790	sulfur compound metabolic process	M001001	2	0
0	0	1	0	1	0	0	0	-2.2	0	-3	0	GO:0030218	erythrocyte differentiation	M001010	2	0
0	1	0	0	1	0	0	-4.7	0	0	-5.3	0	GO:0006913	nucleocytoplasmic transport	M010010	2	0
0	0	0	0	1	1	0	0	0	0	-2.5	-2.2	GO:0046651	lymphocyte proliferation	M000011	2	0
0	0	1	0	1	0	0	0	-2.9	0	-2.5	0	GO:2000144	positive regulation of DNA-templated transcription initiation	M001010	2	0
0	1	1	0	0	0	0	-2.4	-4.6	0	0	0	R-HSA-453274	Mitotic G2-G2/M phases	M011000	2	0
0	1	0	0	1	0	0	-2	0	0	-2.8	0	GO:0030833	regulation of actin filament polymerization	M010010	2	0
1	0	0	0	1	0	-2.4	0	0	0	-2.3	0	GO:0008361	regulation of cell size	M100010	2	0
0	0	1	0	0	1	0	0	-3.6	0	0	-6.4	R-HSA-9711123	Cellular response to chemical stress	M001001	2	0
0	0	1	0	0	1	0	0	-3.7	0	0	-3.3	hsa05022	Pathways of neurodegeneration - multiple diseases	M001001	2	0
0	1	0	0	1	0	0	-2.3	0	0	-2.9	0	GO:0045580	regulation of T cell differentiation	M010010	2	0
0	1	0	0	1	0	0	-3.1	0	0	-4	0	GO:0045582	positive regulation of T cell differentiation	M010010	2	0
0	1	1	0	0	0	0	-13	-3.9	0	0	0	GO:0000398	mRNA splicing, via spliceosome	M011000	2	0
0	1	1	0	0	0	0	-3.1	-2.4	0	0	0	GO:0009416	response to light stimulus	M011000	2	0
0	0	1	0	0	1	0	0	-3.4	0	0	-2.5	GO:0045732	positive regulation of protein catabolic process	M001001	2	0
0	1	0	0	1	0	0	-5.6	0	0	-11	0	R-HSA-3108232	SUMO E3 ligases SUMOylate target proteins	M010010	2	0
1	0	0	1	0	0	-7.1	0	0	-2.2	0	0	GO:0007416	synapse assembly	M100100	2	0
0	0	1	0	1	0	0	0	-2.4	0	-7.3	0	GO:1901987	regulation of cell cycle phase transition	M001010	2	0
1	0	0	1	0	0	-2.5	0	0	-4.8	0	0	R-HSA-500792	GPCR ligand binding	M100100	2	0
0	1	1	0	0	0	0	-3	-2.3	0	0	0	R-HSA-112382	Formation of RNA Pol II elongation complex	M011000	2	0
1	0	0	0	0	1	-2.8	0	0	0	0	-2.2	GO:1904375	regulation of protein localization to cell periphery	M100001	2	0
1	0	0	1	0	0	-6.7	0	0	-3	0	0	GO:0035239	tube morphogenesis	M100100	2	0
0	1	0	0	1	0	0	-2.9	0	0	-6	0	GO:0051168	nuclear export	M010010	2	0
0	1	0	0	1	0	0	-2.1	0	0	-2.7	0	GO:0045619	regulation of lymphocyte differentiation	M010010	2	0
1	0	0	1	0	0	-2.1	0	0	-2.8	0	0	R-HSA-1296071	Potassium Channels	M100100	2	0
1	0	0	1	0	0	-4.3	0	0	-4.4	0	0	M5885	NABA MATRISOME ASSOCIATED	M100100	2	0
1	0	0	0	1	0	-2.1	0	0	0	-2.2	0	R-HSA-9764560	Regulation of CDH1 Gene Transcription	M100010	2	0
0	0	1	0	0	1	0	0	-4.7	0	0	-4.4	R-HSA-76005	Response to elevated platelet cytosolic Ca2+	M001001	2	0
0	0	0	0	1	1	0	0	0	0	-2.6	-2.2	R-HSA-9730414	MITF-M-regulated melanocyte development	M000011	2	0
0	1	1	0	0	0	0	-2.8	-2.6	0	0	0	GO:0009411	response to UV	M011000	2	0
0	0	0	0	1	1	0	0	0	0	-4.1	-3.5	GO:0110053	regulation of actin filament organization	M000011	2	0
1	0	0	0	1	0	-2.2	0	0	0	-2.6	0	GO:0061572	actin filament bundle organization	M100010	2	0
0	0	1	1	0	0	0	0	-2.3	-2.7	0	0	R-HSA-8957275	Post-translational protein phosphorylation	M001100	2	0
0	1	0	0	1	0	0	-2.4	0	0	-2.8	0	GO:1903706	regulation of hemopoiesis	M010010	2	0
0	1	0	0	0	1	0	-2.1	0	0	0	-4.2	GO:0072594	establishment of protein localization to organelle	M010001	2	0
0	1	1	0	0	0	0	-2.1	-2.1	0	0	0	GO:0002688	regulation of leukocyte chemotaxis	M011000	2	0
0	1	0	0	1	0	0	-6	0	0	-10	0	GO:0071824	protein-DNA complex organization	M010010	2	0
0	0	1	0	0	1	0	0	-2.2	0	0	-2	WP2059	Alzheimer 39 s disease and miRNA effects	M001001	2	0
0	1	0	0	1	0	0	-2.7	0	0	-2.5	0	GO:0045911	positive regulation of DNA recombination	M010010	2	0
0	0	1	0	1	0	0	0	-2	0	-2.1	0	GO:0031334	positive regulation of protein-containing complex assembly	M001010	2	0
1	0	1	0	0	0	-2.6	0	-2.4	0	0	0	GO:0009792	embryo development ending in birth or egg hatching	M101000	2	0
0	1	1	0	0	0	0	-2.5	-2.4	0	0	0	GO:0051174	regulation of phosphorus metabolic process	M011000	2	0
0	0	1	0	0	1	0	0	-3.4	0	0	-2.2	GO:0043604	amide biosynthetic process	M001001	2	0
0	0	1	0	1	0	0	0	-2.7	0	-2.4	0	GO:0061515	myeloid cell development	M001010	2	0
0	0	1	0	0	1	0	0	-3.2	0	0	-3.3	GO:0034655	nucleobase-containing compound catabolic process	M001001	2	0
0	1	1	0	0	0	0	-3.5	-7.6	0	0	0	GO:0022613	ribonucleoprotein complex biogenesis	M011000	2	0
1	0	0	0	1	0	-2.3	0	0	0	-2.7	0	GO:0051017	actin filament bundle assembly	M100010	2	0
0	1	0	0	1	0	0	-5.5	0	0	-5.2	0	GO:1901796	regulation of signal transduction by p53 class mediator	M010010	2	0
1	0	0	1	0	0	-2.1	0	0	-2.1	0	0	R-HSA-2187338	Visual phototransduction	M100100	2	0
1	0	0	1	0	0	-5	0	0	-2.4	0	0	R-HSA-112316	Neuronal System	M100100	2	0
0	1	0	0	1	0	0	-3.9	0	0	-2.8	0	GO:0009314	response to radiation	M010010	2	0
0	1	1	0	0	0	0	-2.2	-3.1	0	0	0	GO:0031399	regulation of protein modification process	M011000	2	0
1	0	1	0	0	0	-4	0	-2	0	0	0	GO:0060560	developmental growth involved in morphogenesis	M101000	2	0
0	1	0	0	1	0	0	-4.5	0	0	-7.5	0	GO:0006403	RNA localization	M010010	2	0
0	1	1	0	0	0	0	-2.8	-4.4	0	0	0	GO:1900180	regulation of protein localization to nucleus	M011000	2	0
0	0	1	0	1	0	0	0	-2.1	0	-2.9	0	GO:0034101	erythrocyte homeostasis	M001010	2	0
0	1	0	0	1	0	0	-4.2	0	0	-3	0	GO:0030098	lymphocyte differentiation	M010010	2	0
1	0	0	1	0	0	-3.6	0	0	-2.9	0	0	GO:0008285	negative regulation of cell population proliferation	M100100	2	0
1	0	1	0	0	0	-2.7	0	-2.4	0	0	0	GO:0043009	chordate embryonic development	M101000	2	0
0	1	1	0	0	0	0	-2.2	-2.3	0	0	0	GO:0071482	cellular response to light stimulus	M011000	2	0
0	1	0	0	1	0	0	-2.4	0	0	-2.8	0	GO:1903829	positive regulation of protein localization	M010010	2	0
1	0	0	1	0	0	-2.5	0	0	-3.9	0	0	M5884	NABA CORE MATRISOME	M100100	2	0
0	1	0	0	1	0	0	-2.8	0	0	-3.5	0	GO:0000819	sister chromatid segregation	M010010	2	0
0	0	1	0	0	1	0	0	-2	0	0	-2.5	GO:1901136	carbohydrate derivative catabolic process	M001001	2	0
0	1	0	0	1	0	0	-2.8	0	0	-3.5	0	GO:0042770	signal transduction in response to DNA damage	M010010	2	0
0	0	1	0	1	0	0	0	-3.4	0	-5.2	0	GO:0043254	regulation of protein-containing complex assembly	M001010	2	0
0	0	1	0	1	0	0	0	-3.5	0	-2.6	0	GO:0002262	myeloid cell homeostasis	M001010	2	0
0	1	1	0	0	0	0	-2.5	-2.2	0	0	0	GO:0042325	regulation of phosphorylation	M011000	2	0
0	1	0	0	1	0	0	-2.1	0	0	-4.9	0	GO:0045786	negative regulation of cell cycle	M010010	2	0
1	1	0	0	0	0	-2	-2.7	0	0	0	0	GO:0048255	mRNA stabilization	M110000	2	0
0	1	0	0	0	1	0	-2.1	0	0	0	-3.1	GO:0002685	regulation of leukocyte migration	M010001	2	0
0	1	0	0	1	0	0	-3.3	0	0	-4.5	0	WP3878	ATM signaling in development and disease	M010010	2	0
0	1	1	0	0	0	0	-2.5	-2.7	0	0	0	GO:0034644	cellular response to UV	M011000	2	0
0	0	1	0	1	0	0	0	-3.5	0	-2.1	0	hsa05205	Proteoglycans in cancer	M001010	2	0
0	1	0	0	1	0	0	-7.4	0	0	-4.7	0	GO:0050684	regulation of mRNA processing	M010010	2	0
0	1	0	0	1	0	0	-10	0	0	-16	0	GO:0006259	DNA metabolic process	M010010	2	0
0	1	0	0	1	0	0	-5	0	0	-7.9	0	GO:0070828	heterochromatin organization	M010010	2	0
0	1	1	0	0	0	0	-5.7	-2.3	0	0	0	WP5426	HDAC6 interactions in the central nervous system	M011000	2	0
0	0	1	0	1	0	0	0	-3	0	-2.8	0	GO:0097435	supramolecular fiber organization	M001010	2	0
1	0	0	1	0	0	-5.6	0	0	-2.5	0	0	GO:0044057	regulation of system process	M100100	2	0
0	1	1	0	0	0	0	-3	-2.3	0	0	0	R-HSA-75955	RNA Polymerase II Transcription Elongation	M011000	2	0
0	0	1	0	1	0	0	0	-2.1	0	-3.1	0	GO:0032386	regulation of intracellular transport	M001010	2	0
0	0	1	0	0	1	0	0	-4.8	0	0	-3.4	R-HSA-114608	Platelet degranulation	M001001	2	0
0	0	0	0	1	1	0	0	0	0	-5.4	-3.5	WP5351	Kleefstra syndrome	M000011	2	0
0	1	0	0	1	0	0	-7.2	0	0	-6.8	0	GO:2001252	positive regulation of chromosome organization	M010010	2	0
0	0	1	0	0	1	0	0	-2.7	0	0	-4.2	R-HSA-9759194	Nuclear events mediated by NFE2L2	M001001	2	0
0	1	0	0	1	0	0	-3.8	0	0	-5.7	0	GO:0050658	RNA transport	M010010	2	0
0	1	0	0	1	0	0	-3.5	0	0	-11	0	GO:2000781	positive regulation of double-strand break repair	M010010	2	0
0	1	0	0	1	0	0	-2.6	0	0	-3.3	0	GO:0007051	spindle organization	M010010	2	0
1	0	1	0	0	0	-3.7	0	-2.2	0	0	0	GO:0050804	modulation of chemical synaptic transmission	M101000	2	0
0	1	1	0	0	0	0	-2.4	-3.4	0	0	0	GO:0000245	spliceosomal complex assembly	M011000	2	0
0	0	1	1	0	0	0	0	-2.1	-2.1	0	0	GO:0001961	positive regulation of cytokine-mediated signaling pathway	M001100	2	0
0	1	1	0	0	0	0	-2.8	-5.3	0	0	0	GO:0006354	DNA-templated transcription elongation	M011000	2	0
1	0	0	1	0	0	-6.6	0	0	-2.6	0	0	GO:0050808	synapse organization	M100100	2	0
0	1	0	0	1	0	0	-3.5	0	0	-2.2	0	GO:0006446	regulation of translational initiation	M010010	2	0
0	1	1	0	0	0	0	-2.4	-4.6	0	0	0	R-HSA-69275	G2/M Transition	M011000	2	0
0	0	1	0	0	1	0	0	-3.5	0	0	-2.5	GO:0045862	positive regulation of proteolysis	M001001	2	0
0	1	0	0	1	0	0	-4.7	0	0	-9.1	0	GO:0040029	epigenetic regulation of gene expression	M010010	2	0
0	1	0	0	1	0	0	-3.1	0	0	-5.1	0	GO:0000724	double-strand break repair via homologous recombination	M010010	2	0
0	0	1	0	1	0	0	0	-4.6	0	-5.4	0	CORUM:1257	ALL-1 supercomplex	M001010	2	0
0	0	1	0	1	0	0	0	-2.3	0	-4.1	0	R-HSA-162909	Host Interactions of HIV factors	M001010	2	0
0	0	1	0	0	1	0	0	-4.2	0	0	-3.8	GO:0044272	sulfur compound biosynthetic process	M001001	2	0
0	1	0	0	1	0	0	-3.7	0	0	-2.3	0	GO:2000628	regulation of miRNA metabolic process	M010010	2	0
0	1	0	0	1	0	0	-6.7	0	0	-5.1	0	GO:0048024	regulation of mRNA splicing, via spliceosome	M010010	2	0
1	0	1	0	0	0	-7.7	0	-2.1	0	0	0	GO:0031344	regulation of cell projection organization	M101000	2	0
0	1	0	0	1	0	0	-2.9	0	0	-3.7	0	GO:0045621	positive regulation of lymphocyte differentiation	M010010	2	0
0	0	1	0	1	0	0	0	-3	0	-4.1	0	R-HSA-9013149	RAC1 GTPase cycle	M001010	2	0
0	1	0	0	1	0	0	-5.6	0	0	-2.8	0	GO:1903311	regulation of mRNA metabolic process	M010010	2	0
0	1	1	0	0	0	0	-2.2	-7	0	0	0	WP4352	Ciliary landscape	M011000	2	0
0	0	0	0	1	1	0	0	0	0	-2.5	-2.2	R-HSA-69481	G2/M Checkpoints	M000011	2	0
0	1	0	0	1	0	0	-4.5	0	0	-6.7	0	GO:0032204	regulation of telomere maintenance	M010010	2	0
0	0	1	0	0	1	0	0	-3.1	0	0	-2.4	WP4313	Ferroptosis	M001001	2	0
0	0	1	0	1	0	0	0	-2.6	0	-3.5	0	GO:0051640	organelle localization	M001010	2	0
1	0	1	0	0	0	-2.6	0	-2.6	0	0	0	GO:0007610	behavior	M101000	2	0
0	0	1	0	0	1	0	0	-2.9	0	0	-6	GO:0055086	nucleobase-containing small molecule metabolic process	M001001	2	0
0	1	0	0	1	0	0	-3	0	0	-4.6	0	GO:0015931	nucleobase-containing compound transport	M010010	2	0
0	0	1	0	0	1	0	0	-2.3	0	0	-2.7	R-HSA-5658442	Regulation of RAS by GAPs	M001001	2	0
1	1	0	0	0	0	-3.2	-2.5	0	0	0	0	GO:0048589	developmental growth	M110000	2	0
0	1	0	0	1	0	0	-3.6	0	0	-3.9	0	GO:0010638	positive regulation of organelle organization	M010010	2	0
1	0	0	1	0	0	-4.3	0	0	-2.6	0	0	GO:0099536	synaptic signaling	M100100	2	0
0	1	0	0	1	0	0	-7.6	0	0	-9.8	0	GO:0034728	nucleosome organization	M010010	2	0
1	0	1	0	0	0	-3.7	0	-2.4	0	0	0	GO:0008038	neuron recognition	M101000	2	0
0	1	0	0	1	0	0	-4.7	0	0	-5.3	0	GO:0051169	nuclear transport	M010010	2	0
0	1	0	0	1	0	0	-2.4	0	0	-3.9	0	GO:1902107	positive regulation of leukocyte differentiation	M010010	2	0
1	0	0	1	0	0	-4	0	0	-4.1	0	0	R-HSA-388396	GPCR downstream signalling	M100100	2	0
0	1	1	0	0	0	0	-2.9	-4	0	0	0	R-HSA-1280215	Cytokine Signaling in Immune system	M011000	2	0
1	0	0	1	0	0	-3.5	0	0	-2.5	0	0	GO:0099537	trans-synaptic signaling	M100100	2	0
0	0	1	0	1	0	0	0	-2	0	-3.1	0	R-HSA-69620	Cell Cycle Checkpoints	M001010	2	0
0	0	1	0	0	1	0	0	-2.2	0	0	-2	hsa05012	Parkinson disease	M001001	2	0
1	0	0	1	0	0	-3.9	0	0	-2.8	0	0	R-HSA-418594	G alpha (i) signalling events	M100100	2	0
0	0	1	0	0	1	0	0	-2.7	0	0	-2.3	R-HSA-9948299	Ribosome-associated quality control	M001001	2	0
0	0	1	0	0	1	0	0	-2.9	0	0	-3	GO:0030162	regulation of proteolysis	M001001	2	0
0	0	1	0	0	1	0	0	-2.8	0	0	-2.2	R-HSA-4086400	PCP/CE pathway	M001001	2	0
0	1	0	0	1	0	0	-5.5	0	0	-11	0	R-HSA-2990846	SUMOylation	M010010	2	0
1	0	0	1	0	0	-4.7	0	0	-2.5	0	0	GO:0045667	regulation of osteoblast differentiation	M100100	2	0
0	0	1	0	0	1	0	0	-2.5	0	0	-3.2	hsa05016	Huntington disease	M001001	2	0
0	1	0	0	1	0	0	-4.3	0	0	-3	0	GO:0030183	B cell differentiation	M010010	2	0
0	1	0	0	1	0	0	-4.1	0	0	-8	0	GO:0031507	heterochromatin formation	M010010	2	0
1	0	0	1	0	0	-3.8	0	0	-2.3	0	0	GO:0098916	anterograde trans-synaptic signaling	M100100	2	0
1	0	1	0	0	0	-4.9	0	-2	0	0	0	GO:0034329	cell junction assembly	M101000	2	0
0	1	0	0	1	0	0	-2.9	0	0	-2.7	0	GO:0050792	regulation of viral process	M010010	2	0
0	0	1	0	1	0	0	0	-3.2	0	-5.9	0	GO:0007346	regulation of mitotic cell cycle	M001010	2	0
0	1	0	0	1	0	0	-2.4	0	0	-2.2	0	GO:0034502	protein localization to chromosome	M010010	2	0
0	1	0	0	1	0	0	-6.2	0	0	-4	0	GO:1903131	mononuclear cell differentiation	M010010	2	0
0	0	0	0	1	1	0	0	0	0	-3.4	-2.1	GO:1902904	negative regulation of supramolecular fiber organization	M000011	2	0
1	0	1	0	0	0	-2.1	0	-2.1	0	0	0	GO:0021543	pallium development	M101000	2	0
0	1	0	0	1	0	0	-3.1	0	0	-2.8	0	GO:0104004	cellular response to environmental stimulus	M010010	2	0
1	0	0	1	0	0	-4.4	0	0	-3.7	0	0	M5880	NABA ECM AFFILIATED	M100100	2	0
0	0	1	0	1	0	0	0	-2	0	-2.6	0	R-HSA-167172	Transcription of the HIV genome	M001010	2	0
0	1	1	0	0	0	0	-2.7	-2.5	0	0	0	GO:0001932	regulation of protein phosphorylation	M011000	2	0
0	1	1	0	0	0	0	-3.1	-4.7	0	0	0	GO:0006368	transcription elongation by RNA polymerase II	M011000	2	0
0	0	1	0	1	0	0	0	-2.6	0	-2.8	0	GO:1902806	regulation of cell cycle G1/S phase transition	M001010	2	0
0	0	1	0	1	0	0	0	-2.7	0	-5.8	0	R-HSA-4839726	Chromatin organization	M001010	2	0
0	1	0	0	1	0	0	-3.9	0	0	-4.5	0	GO:0006260	DNA replication	M010010	2	0
0	0	1	0	1	0	0	0	-3.3	0	-4.6	0	GO:0006352	DNA-templated transcription initiation	M001010	2	0
0	0	1	0	1	0	0	0	-2.8	0	-4.1	0	R-HSA-3247509	Chromatin modifying enzymes	M001010	2	0
1	0	0	1	0	0	-2.3	0	0	-2.4	0	0	GO:0006821	chloride transport	M100100	2	0
0	1	0	0	1	0	0	-4.3	0	0	-5.2	0	GO:0006334	nucleosome assembly	M010010	2	0
0	1	0	0	1	0	0	-2.5	0	0	-2.3	0	GO:0032273	positive regulation of protein polymerization	M010010	2	0
0	1	0	0	1	0	0	-2.3	0	0	-5.5	0	GO:0000723	telomere maintenance	M010010	2	0
0	0	1	0	0	1	0	0	-2.1	0	0	-2.6	GO:0006520	amino acid metabolic process	M001001	2	0
0	0	1	0	0	1	0	0	-2.7	0	0	-3	hsa04216	Ferroptosis	M001001	2	0
1	0	0	1	0	0	-2.3	0	0	-2.6	0	0	GO:0006820	monoatomic anion transport	M100100	2	0
1	0	1	0	0	0	-2.6	0	-2.8	0	0	0	GO:0061351	neural precursor cell proliferation	M101000	2	0
0	0	1	0	1	0	0	0	-2.8	0	-2.5	0	M66	PID MYC ACTIV PATHWAY	M001010	2	0
0	1	0	0	1	0	0	-4.1	0	0	-6.9	0	GO:0065004	protein-DNA complex assembly	M010010	2	0
0	0	1	0	1	0	0	0	-3.1	0	-3.3	0	GO:0006367	transcription initiation at RNA polymerase II promoter	M001010	2	0
0	1	0	0	1	0	0	-2.3	0	0	-7.2	0	R-HSA-73894	DNA Repair	M010010	2	0
1	1	0	0	0	0	-3.2	-2.5	0	0	0	0	GO:0040007	growth	M110000	2	0
0	0	1	0	0	1	0	0	-2.5	0	0	-2.9	R-HSA-1236975	Antigen processing-Cross presentation	M001001	2	0
0	1	0	0	1	0	0	-2.6	0	0	-2.4	0	R-HSA-5696399	Global Genome Nucleotide Excision Repair (GG-NER)	M010010	2	0
0	0	0	0	1	1	0	0	0	0	-4.2	-2.8	GO:0032956	regulation of actin cytoskeleton organization	M000011	2	0
0	1	0	0	1	0	0	-3.9	0	0	-2.5	0	GO:1902893	regulation of miRNA transcription	M010010	2	0
1	0	1	0	0	0	-2.3	0	-2.3	0	0	0	GO:0042063	gliogenesis	M101000	2	0
0	1	0	0	1	0	0	-4.2	0	0	-4	0	GO:0007064	mitotic sister chromatid cohesion	M010010	2	0
0	1	0	0	1	0	0	-3.1	0	0	-2.8	0	GO:0071214	cellular response to abiotic stimulus	M010010	2	0
1	0	1	0	0	0	-8.5	0	-2.3	0	0	0	GO:0000902	cell morphogenesis	M101000	2	0
0	1	0	1	0	0	0	-3	0	-2.2	0	0	GO:0090398	cellular senescence	M010100	2	0
0	1	0	0	1	0	0	-4.1	0	0	-5	0	GO:0051028	mRNA transport	M010010	2	0
0	1	0	0	1	0	0	-2.6	0	0	-2.4	0	GO:0033143	regulation of intracellular steroid hormone receptor signaling pathway	M010010	2	0
0	0	1	0	0	1	0	0	-2.2	0	0	-2.7	R-HSA-69306	DNA Replication	M001001	2	0
0	1	0	0	1	0	0	-3	0	0	-7.8	0	GO:0006302	double-strand break repair	M010010	2	0
1	1	0	0	0	0	-2.4	-3.6	0	0	0	0	R-HSA-8864260	Transcriptional regulation by the AP-2 (TFAP2) family of transcription factors	M110000	2	0
0	0	1	0	0	1	0	0	-4.4	0	0	-14	R-HSA-6798695	Neutrophil degranulation	M001001	2	0
0	1	0	0	1	0	0	-2	0	0	-4.9	0	GO:0032200	telomere organization	M010010	2	0
1	0	1	0	0	0	-7.1	0	-2.4	0	0	0	GO:0048858	cell projection morphogenesis	M101000	2	0
0	1	0	0	1	0	0	-2	0	0	-2.6	0	GO:0098813	nuclear chromosome segregation	M010010	2	0
0	1	0	0	1	0	0	-3	0	0	-5	0	GO:0000725	recombinational repair	M010010	2	0
0	1	1	0	0	0	0	-2.9	-2.1	0	0	0	R-HSA-8852276	The role of GTSE1 in G2/M progression after G2 checkpoint	M011000	2	0
0	0	1	0	0	1	0	0	-3.6	0	0	-2.8	R-HSA-76002	Platelet activation, signaling and aggregation	M001001	2	0
1	0	0	1	0	0	-6	0	0	-3.2	0	0	GO:0007507	heart development	M100100	2	0
0	0	1	0	0	1	0	0	-2.2	0	0	-2.1	WP5124	Alzheimer 39 s disease	M001001	2	0
1	0	0	1	0	0	-3.8	0	0	-2.3	0	0	GO:0007268	chemical synaptic transmission	M100100	2	0
0	0	1	0	0	1	0	0	-4.7	0	0	-2.1	hsa05014	Amyotrophic lateral sclerosis	M001001	2	0
0	1	1	0	0	0	0	-13	-3.9	0	0	0	GO:0000375	RNA splicing, via transesterification reactions	M011000	2	0
0	0	1	0	0	1	0	0	-2.6	0	0	-2.9	R-HSA-4641258	Degradation of DVL	M001001	2	0
0	1	0	0	1	0	0	-3.4	0	0	-3.1	0	GO:0042113	B cell activation	M010010	2	0
0	0	1	0	1	0	0	0	-2.6	0	-2.3	0	R-HSA-9013423	RAC3 GTPase cycle	M001010	2	0
0	1	0	0	1	0	0	-2.9	0	0	-3.7	0	R-HSA-73886	Chromosome Maintenance	M010010	2	0
0	0	1	1	0	0	0	0	-2.5	-2.6	0	0	GO:0033628	regulation of cell adhesion mediated by integrin	M001100	2	0
0	1	0	0	1	0	0	-3.3	0	0	-6	0	GO:0032271	regulation of protein polymerization	M010010	2	0
0	1	0	0	1	0	0	-4.7	0	0	-2.7	0	GO:0007059	chromosome segregation	M010010	2	0
0	1	1	0	0	0	0	-2.8	-4.5	0	0	0	GO:0022618	protein-RNA complex assembly	M011000	2	0
0	1	1	0	0	0	0	-13	-3.4	0	0	0	R-HSA-72172	mRNA Splicing	M011000	2	0
0	1	1	0	0	0	0	-13	-3.9	0	0	0	GO:0000377	RNA splicing, via transesterification reactions with bulged adenosine as nucleophile	M011000	2	0
0	1	0	0	1	0	0	-3.7	0	0	-5.6	0	GO:0051236	establishment of RNA localization	M010010	2	0
0	0	0	0	1	1	0	0	0	0	-3.5	-2.2	GO:0030832	regulation of actin filament length	M000011	2	0
0	0	1	0	0	1	0	0	-3	0	0	-6.2	GO:0006753	nucleoside phosphate metabolic process	M001001	2	0
1	0	1	0	0	0	-3.7	0	-2.2	0	0	0	GO:0099177	regulation of trans-synaptic signaling	M101000	2	0
0	1	0	0	1	0	0	-2.4	0	0	-3.9	0	GO:1903708	positive regulation of hemopoiesis	M010010	2	0
0	0	1	0	0	1	0	0	-2.4	0	0	-6	R-HSA-2262752	Cellular responses to stress	M001001	2	0
1	0	1	0	0	0	-7.4	0	-2.1	0	0	0	GO:0120035	regulation of plasma membrane bounded cell projection organization	M101000	2	0
0	1	0	0	1	0	0	-5.6	0	0	-6.2	0	GO:0006310	DNA recombination	M010010	2	0
0	1	0	0	1	0	0	-5.4	0	0	-5	0	GO:0006275	regulation of DNA replication	M010010	2	0
0	1	0	0	1	0	0	-4.8	0	0	-8.6	0	GO:0045814	negative regulation of gene expression, epigenetic	M010010	2	0
1	0	1	0	0	0	-2.4	0	-2.8	0	0	0	GO:0031346	positive regulation of cell projection organization	M101000	2	0
0	1	0	0	1	0	0	-2.8	0	0	-3.1	0	GO:0046649	lymphocyte activation	M010010	2	0
0	0	1	0	0	1	0	0	-2.5	0	0	-3.9	GO:0006412	translation	M001001	2	0
0	1	0	0	1	0	0	-3.8	0	0	-3.6	0	R-HSA-72202	Transport of Mature Transcript to Cytoplasm	M010010	2	0
0	0	1	0	1	0	0	0	-3.2	0	-3.6	0	GO:0060341	regulation of cellular localization	M001010	2	0
1	0	0	0	0	1	-3.3	0	0	0	0	-2.1	GO:0006909	phagocytosis	M100001	2	0
1	1	0	0	0	0	-2.2	-2	0	0	0	0	GO:0050801	monoatomic ion homeostasis	M110000	2	0
1	0	0	1	0	0	-4	0	0	-4.8	0	0	R-HSA-372790	Signaling by GPCR	M100100	2	0
1	0	0	0	0	0	-3.6	0	0	0	0	0	GO:0007158	neuron cell-cell adhesion	M100000	1	0
0	0	1	0	0	0	0	0	-3.5	0	0	0	R-HSA-174084	Autodegradation of Cdh1 by Cdh1:APC/C	M001000	1	0
1	0	0	0	0	0	-4.2	0	0	0	0	0	R-HSA-1638091	Heparan sulfate/heparin (HS-GAG) metabolism	M100000	1	0
0	0	0	0	0	1	0	0	0	0	0	-2.1	GO:0000302	response to reactive oxygen species	M000001	1	0
0	0	0	0	0	1	0	0	0	0	0	-2.8	GO:2001237	negative regulation of extrinsic apoptotic signaling pathway	M000001	1	0
1	0	0	0	0	0	-2.6	0	0	0	0	0	GO:0021783	preganglionic parasympathetic fiber development	M100000	1	0
0	0	1	0	0	0	0	0	-3.3	0	0	0	R-HSA-174178	APC/C:Cdh1 mediated degradation of Cdc20 and other APC/C:Cdh1 targeted proteins in late mitosis/early G1	M001000	1	0
0	0	1	0	0	0	0	0	-2.9	0	0	0	R-HSA-174143	APC/C-mediated degradation of cell cycle proteins	M001000	1	0
1	0	0	0	0	0	-2.8	0	0	0	0	0	GO:0045598	regulation of fat cell differentiation	M100000	1	0
0	0	0	1	0	0	0	0	0	-2.6	0	0	GO:0044703	multi-organism reproductive process	M000100	1	0
1	0	0	0	0	0	-2.3	0	0	0	0	0	GO:0071300	cellular response to retinoic acid	M100000	1	0
0	0	0	0	0	1	0	0	0	0	0	-2.3	R-HSA-5632684	Hedgehog 'on' state	M000001	1	0
0	0	0	0	0	1	0	0	0	0	0	-2.8	GO:0016051	carbohydrate biosynthetic process	M000001	1	0
1	0	0	0	0	0	-2.2	0	0	0	0	0	GO:0030501	positive regulation of bone mineralization	M100000	1	0
0	0	1	0	0	0	0	0	-3.8	0	0	0	GO:0031295	T cell costimulation	M001000	1	0
1	0	0	0	0	0	-2.2	0	0	0	0	0	GO:0009611	response to wounding	M100000	1	0
0	0	0	0	1	0	0	0	0	0	-2.3	0	GO:1901991	negative regulation of mitotic cell cycle phase transition	M000010	1	0
0	1	0	0	0	0	0	-2.1	0	0	0	0	R-HSA-9006934	Signaling by Receptor Tyrosine Kinases	M010000	1	0
0	0	1	0	0	0	0	0	-2.7	0	0	0	M161	PID IFNG PATHWAY	M001000	1	0
0	0	1	0	0	0	0	0	-3.5	0	0	0	WP51	Regulation of actin cytoskeleton	M001000	1	0
0	0	1	0	0	0	0	0	-4.9	0	0	0	GO:0009896	positive regulation of catabolic process	M001000	1	0
1	0	0	0	0	0	-2.3	0	0	0	0	0	GO:0030001	metal ion transport	M100000	1	0
1	0	0	0	0	0	-2.2	0	0	0	0	0	hsa04924	Renin secretion	M100000	1	0
0	0	0	0	1	0	0	0	0	0	-4.7	0	R-HSA-9013404	RAC2 GTPase cycle	M000010	1	0
0	0	1	0	0	0	0	0	-2.2	0	0	0	R-HSA-8939236	RUNX1 regulates transcription of genes involved in differentiation of HSCs	M001000	1	0
1	0	0	0	0	0	-2.7	0	0	0	0	0	GO:0045444	fat cell differentiation	M100000	1	0
0	0	0	0	0	1	0	0	0	0	0	-2.1	R-HSA-5389840	Mitochondrial translation elongation	M000001	1	0
0	0	1	0	0	0	0	0	-2.5	0	0	0	hsa03272	Virion - Hepatitis viruses	M001000	1	0
1	0	0	0	0	0	-3	0	0	0	0	0	GO:0001658	branching involved in ureteric bud morphogenesis	M100000	1	0
1	0	0	0	0	0	-4.7	0	0	0	0	0	GO:0072009	nephron epithelium development	M100000	1	0
0	0	0	0	1	0	0	0	0	0	-2.2	0	R-HSA-69473	G2/M DNA damage checkpoint	M000010	1	0
0	1	0	0	0	0	0	-2.9	0	0	0	0	GO:0043627	response to estrogen	M010000	1	0
0	0	1	0	0	0	0	0	-3.8	0	0	0	R-HSA-6802957	Oncogenic MAPK signaling	M001000	1	0
0	0	1	0	0	0	0	0	-2.7	0	0	0	R-HSA-169911	Regulation of Apoptosis	M001000	1	0
0	0	1	0	0	0	0	0	-2.3	0	0	0	R-HSA-109581	Apoptosis	M001000	1	0
0	0	0	1	0	0	0	0	0	-4.3	0	0	R-HSA-5083625	Defective GALNT3 causes HFTC	M000100	1	0
1	0	0	0	0	0	-4.8	0	0	0	0	0	GO:0001501	skeletal system development	M100000	1	0
0	0	1	0	0	0	0	0	-2.5	0	0	0	R-HSA-5678895	Defective CFTR causes cystic fibrosis	M001000	1	0
1	0	0	0	0	0	-3.5	0	0	0	0	0	GO:0007167	enzyme-linked receptor protein signaling pathway	M100000	1	0
1	0	0	0	0	0	-5.7	0	0	0	0	0	GO:0072088	nephron epithelium morphogenesis	M100000	1	0
0	0	0	0	1	0	0	0	0	0	-3.4	0	GO:1901988	negative regulation of cell cycle phase transition	M000010	1	0
0	0	1	0	0	0	0	0	-2.6	0	0	0	WP231	TNF alpha signaling	M001000	1	0
0	0	0	0	1	0	0	0	0	0	-5.1	0	CORUM:803	BRG1-SIN3A-HDAC containing SWI/SNF remodeling complex I	M000010	1	0
0	0	0	0	0	1	0	0	0	0	0	-3.3	GO:0006536	glutamate metabolic process	M000001	1	0
0	0	0	0	1	0	0	0	0	0	-2.7	0	M279	PID RB 1PATHWAY	M000010	1	0
0	0	0	0	1	0	0	0	0	0	-2.3	0	WP2446	Retinoblastoma gene in cancer	M000010	1	0
1	0	0	0	0	0	-2.5	0	0	0	0	0	WP428	Wnt signaling	M100000	1	0
0	0	1	0	0	0	0	0	-2.3	0	0	0	GO:0051603	proteolysis involved in protein catabolic process	M001000	1	0
0	0	0	0	0	1	0	0	0	0	0	-4.3	GO:1901292	nucleoside phosphate catabolic process	M000001	1	0
1	0	0	0	0	0	-2.9	0	0	0	0	0	GO:0021675	nerve development	M100000	1	0
0	0	0	0	1	0	0	0	0	0	-2.2	0	R-HSA-5693607	Processing of DNA double-strand break ends	M000010	1	0
0	0	0	0	0	1	0	0	0	0	0	-3.2	GO:0006954	inflammatory response	M000001	1	0
0	0	1	0	0	0	0	0	-2.4	0	0	0	GO:0045216	cell-cell junction organization	M001000	1	0
0	0	1	0	0	0	0	0	-2.7	0	0	0	R-HSA-180534	Vpu mediated degradation of CD4	M001000	1	0
1	0	0	0	0	0	-3.3	0	0	0	0	0	GO:0021537	telencephalon development	M100000	1	0
0	0	0	0	1	0	0	0	0	0	-5.7	0	CORUM:7376	BRD7-CBP-SWIu2013SNF complex	M000010	1	0
0	0	0	1	0	0	0	0	0	-4.8	0	0	R-HSA-373076	Class A/1 (Rhodopsin-like receptors)	M000100	1	0
0	0	1	0	0	0	0	0	-2.7	0	0	0	R-HSA-4641257	Degradation of AXIN	M001000	1	0
0	0	0	0	0	1	0	0	0	0	0	-2.6	GO:1903076	regulation of protein localization to plasma membrane	M000001	1	0
0	0	0	0	0	1	0	0	0	0	0	-2.7	hsa04066	HIF-1 signaling pathway	M000001	1	0
0	0	0	0	0	1	0	0	0	0	0	-4.3	CORUM:3064	RNA polymerase II complex, chromatin structure modifying	M000001	1	0
1	0	0	0	0	0	-4.1	0	0	0	0	0	GO:0010837	regulation of keratinocyte proliferation	M100000	1	0
1	0	0	0	0	0	-5.3	0	0	0	0	0	GO:0072073	kidney epithelium development	M100000	1	0
1	0	0	0	0	0	-2.8	0	0	0	0	0	GO:0050767	regulation of neurogenesis	M100000	1	0
1	0	0	0	0	0	-2.3	0	0	0	0	0	GO:0060306	regulation of membrane repolarization	M100000	1	0
0	0	0	0	0	1	0	0	0	0	0	-3.1	hsa04714	Thermogenesis	M000001	1	0
0	0	0	0	1	0	0	0	0	0	-4.8	0	GO:1901990	regulation of mitotic cell cycle phase transition	M000010	1	0
0	1	0	0	0	0	0	-3	0	0	0	0	GO:0055074	calcium ion homeostasis	M010000	1	0
0	0	1	0	0	0	0	0	-3	0	0	0	GO:0090022	regulation of neutrophil chemotaxis	M001000	1	0
0	0	1	0	0	0	0	0	-2	0	0	0	hsa05211	Renal cell carcinoma	M001000	1	0
0	0	0	0	0	1	0	0	0	0	0	-2.2	hsa04145	Phagosome	M000001	1	0
0	0	1	0	0	0	0	0	-2.9	0	0	0	R-HSA-388841	Regulation of T cell activation by CD28 family	M001000	1	0
0	0	0	0	1	0	0	0	0	0	-5.4	0	CORUM:807	BRG1-associated complex	M000010	1	0
0	0	0	0	1	0	0	0	0	0	-3.6	0	R-HSA-180910	Vpr-mediated nuclear import of PICs	M000010	1	0
0	0	0	1	0	0	0	0	0	-2.5	0	0	hsa04514	Cell adhesion molecule (CAM) interaction	M000100	1	0
1	0	0	0	0	0	-4.6	0	0	0	0	0	GO:0031345	negative regulation of cell projection organization	M100000	1	0
0	0	0	0	1	0	0	0	0	0	-2.7	0	GO:0045930	negative regulation of mitotic cell cycle	M000010	1	0
0	0	1	0	0	0	0	0	-2.1	0	0	0	WP3651	Pathways affected in adenoid cystic carcinoma	M001000	1	0
0	0	0	0	1	0	0	0	0	0	-3.6	0	R-HSA-176033	Interactions of Vpr with host cellular proteins	M000010	1	0
1	0	0	0	0	0	-7.2	0	0	0	0	0	GO:0010975	regulation of neuron projection development	M100000	1	0
1	0	0	0	0	0	-2.5	0	0	0	0	0	GO:0048557	embryonic digestive tract morphogenesis	M100000	1	0
0	0	0	0	1	0	0	0	0	0	-3.7	0	GO:0070201	regulation of establishment of protein localization	M000010	1	0
0	0	0	0	0	1	0	0	0	0	0	-4.2	GO:0032042	mitochondrial DNA metabolic process	M000001	1	0
0	0	1	0	0	0	0	0	-2.6	0	0	0	GO:0006479	protein methylation	M001000	1	0
0	0	0	0	0	1	0	0	0	0	0	-2.3	GO:0006605	protein targeting	M000001	1	0
0	0	0	0	0	1	0	0	0	0	0	-3.6	WP2005	miR targeted genes in muscle cell	M000001	1	0
0	0	1	0	0	0	0	0	-2.7	0	0	0	R-HSA-8878159	Transcriptional regulation by RUNX3	M001000	1	0
1	0	0	0	0	0	-2.7	0	0	0	0	0	hsa04971	Gastric acid secretion	M100000	1	0
0	0	1	0	0	0	0	0	-2.7	0	0	0	GO:0030705	cytoskeleton-dependent intracellular transport	M001000	1	0
1	0	0	0	0	0	-5.6	0	0	0	0	0	GO:0072028	nephron morphogenesis	M100000	1	0
0	0	1	0	0	0	0	0	-3.7	0	0	0	GO:0048143	astrocyte activation	M001000	1	0
0	0	0	0	1	0	0	0	0	0	-5.1	0	GO:0048025	negative regulation of mRNA splicing, via spliceosome	M000010	1	0
0	0	1	0	0	0	0	0	-2.1	0	0	0	GO:0018193	peptidyl-amino acid modification	M001000	1	0
0	0	1	0	0	0	0	0	-2.1	0	0	0	R-HSA-6811442	Intra-Golgi and retrograde Golgi-to-ER traffic	M001000	1	0
0	0	1	0	0	0	0	0	-2.3	0	0	0	R-HSA-9931269	AMPK-induced ERAD and lysosome mediated degradation of PD-L1(CD274)	M001000	1	0
0	1	0	0	0	0	0	-2.5	0	0	0	0	R-HSA-390466	Chaperonin-mediated protein folding	M010000	1	0
0	0	0	1	0	0	0	0	0	-2.3	0	0	GO:0090102	cochlea development	M000100	1	0
1	0	0	0	0	0	-2.1	0	0	0	0	0	GO:0032331	negative regulation of chondrocyte differentiation	M100000	1	0
0	0	0	0	1	0	0	0	0	0	-5.2	0	CORUM:149	PBAF complex (Polybromo- and BAF containing complex)	M000010	1	0
0	0	1	0	0	0	0	0	-2.2	0	0	0	R-HSA-1989781	PPARA activates gene expression	M001000	1	0
0	0	1	0	0	0	0	0	-3.7	0	0	0	R-HSA-5689603	UCH proteinases	M001000	1	0
0	0	0	0	1	0	0	0	0	0	-3	0	WP2263	Androgen receptor network in prostate cancer	M000010	1	0
1	0	0	0	0	0	-2.5	0	0	0	0	0	GO:0003205	cardiac chamber development	M100000	1	0
0	0	0	1	0	0	0	0	0	-2.1	0	0	GO:0042219	modified amino acid catabolic process	M000100	1	0
0	0	0	0	0	1	0	0	0	0	0	-2.4	GO:0051058	negative regulation of small GTPase mediated signal transduction	M000001	1	0
1	0	0	0	0	0	-2.5	0	0	0	0	0	GO:0060070	canonical Wnt signaling pathway	M100000	1	0
1	0	0	0	0	0	-2.9	0	0	0	0	0	GO:0097529	myeloid leukocyte migration	M100000	1	0
1	0	0	0	0	0	-2.8	0	0	0	0	0	GO:0086069	bundle of His cell to Purkinje myocyte communication	M100000	1	0
0	0	1	0	0	0	0	0	-2.6	0	0	0	GO:1905168	positive regulation of double-strand break repair via homologous recombination	M001000	1	0
1	0	0	0	0	0	-2.3	0	0	0	0	0	R-HSA-1442490	Collagen degradation	M100000	1	0
0	0	1	0	0	0	0	0	-5	0	0	0	GO:0071616	acyl-CoA biosynthetic process	M001000	1	0
1	0	0	0	0	0	-2.6	0	0	0	0	0	GO:0048841	regulation of axon extension involved in axon guidance	M100000	1	0
0	0	0	0	1	0	0	0	0	0	-4.3	0	CORUM:778	LARC complex (LCR-associated remodeling complex)	M000010	1	0
1	0	0	0	0	0	-3.1	0	0	0	0	0	hsa04310	Wnt signaling pathway	M100000	1	0
1	0	0	0	0	0	-2.1	0	0	0	0	0	GO:0051152	positive regulation of smooth muscle cell differentiation	M100000	1	0
0	1	0	0	0	0	0	-2.6	0	0	0	0	GO:0010563	negative regulation of phosphorus metabolic process	M010000	1	0
0	0	0	0	0	1	0	0	0	0	0	-4.7	GO:0051604	protein maturation	M000001	1	0
0	0	1	0	0	0	0	0	-2.4	0	0	0	R-HSA-9843745	Adipogenesis	M001000	1	0
1	0	0	0	0	0	-2.8	0	0	0	0	0	GO:0003081	regulation of systemic arterial blood pressure by renin-angiotensin	M100000	1	0
0	0	0	1	0	0	0	0	0	-3.2	0	0	hsa04080	Neuroactive ligand-receptor interaction	M000100	1	0
1	0	0	0	0	0	-4.9	0	0	0	0	0	R-HSA-9694614	Attachment and Entry	M100000	1	0
0	0	0	1	0	0	0	0	0	-2.4	0	0	GO:0071773	cellular response to BMP stimulus	M000100	1	0
0	0	0	0	0	1	0	0	0	0	0	-2.5	R-HSA-376176	Signaling by ROBO receptors	M000001	1	0
0	0	1	0	0	0	0	0	-2.8	0	0	0	hsa04210	Apoptosis	M001000	1	0
0	0	0	0	0	1	0	0	0	0	0	-2.6	GO:0043087	regulation of GTPase activity	M000001	1	0
1	0	0	0	0	0	-3.8	0	0	0	0	0	GO:1901890	positive regulation of cell junction assembly	M100000	1	0
0	0	1	0	0	0	0	0	-2.3	0	0	0	WP4879	Overlap between signal transduction pathways contributing to LMNA laminopathies	M001000	1	0
0	1	0	0	0	0	0	-2	0	0	0	0	GO:0098727	maintenance of cell number	M010000	1	0
0	0	0	0	1	0	0	0	0	0	-2.6	0	GO:0044773	mitotic DNA damage checkpoint signaling	M000010	1	0
0	0	0	0	1	0	0	0	0	0	-2.1	0	GO:0055082	intracellular chemical homeostasis	M000010	1	0
0	0	1	0	0	0	0	0	-4.2	0	0	0	GO:0007626	locomotory behavior	M001000	1	0
1	0	0	0	0	0	-2.5	0	0	0	0	0	WP3527	Pre implantation embryo	M100000	1	0
0	0	0	1	0	0	0	0	0	-2.5	0	0	hsa04060	Cytokine-cytokine receptor interaction	M000100	1	0
1	0	0	0	0	0	-2.6	0	0	0	0	0	GO:0061061	muscle structure development	M100000	1	0
0	0	1	0	0	0	0	0	-2.9	0	0	0	CORUM:193	PA700-20S-PA28 complex	M001000	1	0
1	0	0	0	0	0	-2.5	0	0	0	0	0	GO:0016049	cell growth	M100000	1	0
0	0	1	0	0	0	0	0	-2.8	0	0	0	GO:0035633	maintenance of blood-brain barrier	M001000	1	0
0	0	1	0	0	0	0	0	-2.2	0	0	0	R-HSA-9820952	Respiratory Syncytial Virus Infection Pathway	M001000	1	0
0	0	1	0	0	0	0	0	-2.5	0	0	0	R-HSA-5610783	Degradation of GLI2 by the proteasome	M001000	1	0
0	0	1	0	0	0	0	0	-2.1	0	0	0	hsa04611	Platelet activation	M001000	1	0
0	0	0	0	1	0	0	0	0	0	-4.2	0	WP3657	Hematopoietic stem cell gene regulation by GABP alpha beta complex	M000010	1	0
1	0	0	0	0	0	-5.4	0	0	0	0	0	GO:0002009	morphogenesis of an epithelium	M100000	1	0
1	0	0	0	0	0	-2.4	0	0	0	0	0	GO:0060485	mesenchyme development	M100000	1	0
1	0	0	0	0	0	-2.7	0	0	0	0	0	GO:0030512	negative regulation of transforming growth factor beta receptor signaling pathway	M100000	1	0
1	0	0	0	0	0	-2	0	0	0	0	0	R-HSA-112314	Neurotransmitter receptors and postsynaptic signal transmission	M100000	1	0
0	0	0	0	0	1	0	0	0	0	0	-4.1	GO:1901293	nucleoside phosphate biosynthetic process	M000001	1	0
0	0	0	0	1	0	0	0	0	0	-2.1	0	GO:0051225	spindle assembly	M000010	1	0
0	0	0	0	0	1	0	0	0	0	0	-3.5	GO:0006614	SRP-dependent cotranslational protein targeting to membrane	M000001	1	0
0	0	0	0	1	0	0	0	0	0	-3	0	R-HSA-2980766	Nuclear Envelope Breakdown	M000010	1	0
1	0	0	0	0	0	-4.3	0	0	0	0	0	GO:0048598	embryonic morphogenesis	M100000	1	0
0	0	1	0	0	0	0	0	-4.4	0	0	0	GO:0000470	maturation of LSU-rRNA	M001000	1	0
0	0	0	1	0	0	0	0	0	-2.3	0	0	hsa04081	Hormone signaling	M000100	1	0
0	0	0	0	0	1	0	0	0	0	0	-2.2	GO:0006641	triglyceride metabolic process	M000001	1	0
0	0	0	0	1	0	0	0	0	0	-4.7	0	CORUM:713	BRG1-SIN3A complex	M000010	1	0
0	0	1	0	0	0	0	0	-2.4	0	0	0	GO:0141188	nucleic acid catabolic process	M001000	1	0
1	0	0	0	0	0	-4.7	0	0	0	0	0	GO:0072086	specification of loop of Henle identity	M100000	1	0
1	0	0	0	0	0	-2.1	0	0	0	0	0	GO:0002792	negative regulation of peptide secretion	M100000	1	0
1	0	0	0	0	0	-2.2	0	0	0	0	0	GO:0048738	cardiac muscle tissue development	M100000	1	0
0	0	0	1	0	0	0	0	0	-2.1	0	0	GO:0030324	lung development	M000100	1	0
0	1	0	0	0	0	0	-3.2	0	0	0	0	R-HSA-72165	mRNA Splicing - Minor Pathway	M010000	1	0
0	0	0	0	0	1	0	0	0	0	0	-4.4	WP3	Transcriptional activation by NRF2 in response to phytochemicals	M000001	1	0
1	0	0	0	0	0	-2.5	0	0	0	0	0	GO:0038093	Fc receptor signaling pathway	M100000	1	0
0	0	1	0	0	0	0	0	-2.1	0	0	0	R-HSA-5688426	Deubiquitination	M001000	1	0
1	0	0	0	0	0	-2.7	0	0	0	0	0	GO:0021602	cranial nerve morphogenesis	M100000	1	0
0	0	1	0	0	0	0	0	-2.6	0	0	0	R-HSA-9929356	GSK3B-mediated proteasomal degradation of PD-L1(CD274)	M001000	1	0
1	0	0	0	0	0	-5.5	0	0	0	0	0	GO:0045596	negative regulation of cell differentiation	M100000	1	0
0	0	0	0	1	0	0	0	0	0	-5.4	0	CORUM:556	PBAF complex (Polybromo- and BAF containing complex)	M000010	1	0
0	0	0	0	1	0	0	0	0	0	-2.8	0	GO:1901976	regulation of cell cycle checkpoint	M000010	1	0
0	0	0	0	0	1	0	0	0	0	0	-4.4	GO:0046434	organophosphate catabolic process	M000001	1	0
0	0	0	0	1	0	0	0	0	0	-2.8	0	GO:0006289	nucleotide-excision repair	M000010	1	0
0	0	1	0	0	0	0	0	-2.9	0	0	0	WP3584	MECP2 and associated Rett syndrome	M001000	1	0
1	0	0	0	0	0	-3.1	0	0	0	0	0	R-HSA-112315	Transmission across Chemical Synapses	M100000	1	0
1	0	0	0	0	0	-2.2	0	0	0	0	0	GO:0009306	protein secretion	M100000	1	0
0	0	0	0	1	0	0	0	0	0	-2.7	0	R-HSA-5693538	Homology Directed Repair	M000010	1	0
0	0	1	0	0	0	0	0	-2.8	0	0	0	GO:0019941	modification-dependent protein catabolic process	M001000	1	0
1	0	0	0	0	0	-5.3	0	0	0	0	0	GO:0061004	pattern specification involved in kidney development	M100000	1	0
1	0	0	0	0	0	-3.5	0	0	0	0	0	GO:0051962	positive regulation of nervous system development	M100000	1	0
0	0	0	0	1	0	0	0	0	0	-5.7	0	GO:0010948	negative regulation of cell cycle process	M000010	1	0
0	0	0	0	1	0	0	0	0	0	-3.6	0	GO:0060765	regulation of androgen receptor signaling pathway	M000010	1	0
0	0	0	0	1	0	0	0	0	0	-2.1	0	WP4321	Thermogenesis	M000010	1	0
0	0	0	0	1	0	0	0	0	0	-3.1	0	GO:0007015	actin filament organization	M000010	1	0
0	0	0	0	0	1	0	0	0	0	0	-3	R-HSA-611105	Respiratory electron transport	M000001	1	0
0	0	0	0	1	0	0	0	0	0	-6	0	GO:0045663	positive regulation of myoblast differentiation	M000010	1	0
1	0	0	0	0	0	-2.4	0	0	0	0	0	GO:0061448	connective tissue development	M100000	1	0
0	0	1	0	0	0	0	0	-3.4	0	0	0	GO:0061339	establishment or maintenance of monopolar cell polarity	M001000	1	0
1	0	0	0	0	0	-2.1	0	0	0	0	0	GO:0060487	lung epithelial cell differentiation	M100000	1	0
0	0	0	0	0	1	0	0	0	0	0	-2.2	GO:0098655	monoatomic cation transmembrane transport	M000001	1	0
0	1	0	0	0	0	0	-2.9	0	0	0	0	GO:0050921	positive regulation of chemotaxis	M010000	1	0
0	1	0	0	0	0	0	-2.2	0	0	0	0	GO:0050920	regulation of chemotaxis	M010000	1	0
0	0	1	0	0	0	0	0	-2.5	0	0	0	R-HSA-5610780	Degradation of GLI1 by the proteasome	M001000	1	0
1	0	0	0	0	0	-2.6	0	0	0	0	0	GO:0045055	regulated exocytosis	M100000	1	0
0	0	0	0	0	1	0	0	0	0	0	-2.9	GO:0043648	dicarboxylic acid metabolic process	M000001	1	0
1	0	0	0	0	0	-3	0	0	0	0	0	GO:0072070	loop of Henle development	M100000	1	0
1	0	0	0	0	0	-2.5	0	0	0	0	0	GO:0071692	protein localization to extracellular region	M100000	1	0
0	0	1	0	0	0	0	0	-2.8	0	0	0	GO:1903050	regulation of proteolysis involved in protein catabolic process	M001000	1	0
0	0	1	0	0	0	0	0	-2.1	0	0	0	R-HSA-9909648	Regulation of PD-L1(CD274) expression	M001000	1	0
0	0	0	1	0	0	0	0	0	-2.4	0	0	WP2840	Hair follicle development cytodifferentiation stage 3 of 3	M000100	1	0
0	0	0	0	0	1	0	0	0	0	0	-4.4	GO:0005975	carbohydrate metabolic process	M000001	1	0
0	0	1	0	0	0	0	0	-2.6	0	0	0	R-HSA-9759476	Regulation of Homotypic Cell-Cell Adhesion	M001000	1	0
0	0	0	0	1	0	0	0	0	0	-8.9	0	CORUM:1230	WINAC complex	M000010	1	0
1	0	0	0	0	0	-3.3	0	0	0	0	0	GO:0010719	negative regulation of epithelial to mesenchymal transition	M100000	1	0
1	0	0	0	0	0	-2.2	0	0	0	0	0	GO:0017157	regulation of exocytosis	M100000	1	0
0	0	0	0	1	0	0	0	0	0	-5.4	0	CORUM:566	BAF complex	M000010	1	0
1	0	0	0	0	0	-4.5	0	0	0	0	0	GO:0045666	positive regulation of neuron differentiation	M100000	1	0
1	0	0	0	0	0	-2.5	0	0	0	0	0	GO:0034331	cell junction maintenance	M100000	1	0
1	0	0	0	0	0	-2.1	0	0	0	0	0	R-HSA-9830369	Kidney development	M100000	1	0
0	0	1	0	0	0	0	0	-2.7	0	0	0	GO:0006402	mRNA catabolic process	M001000	1	0
0	0	0	0	1	0	0	0	0	0	-5.6	0	R-HSA-9934037	Formation of neuronal progenitor and neuronal BAF (npBAF and nBAF)	M000010	1	0
1	0	0	0	0	0	-2.8	0	0	0	0	0	GO:0002673	regulation of acute inflammatory response	M100000	1	0
0	0	0	0	1	0	0	0	0	0	-3.3	0	GO:0030835	negative regulation of actin filament depolymerization	M000010	1	0
1	0	0	0	0	0	-2	0	0	0	0	0	WP5495	Targeting YAP in pancreatic ductal adenocarcinoma PDAC	M100000	1	0
0	0	0	0	0	1	0	0	0	0	0	-2.5	GO:1903557	positive regulation of tumor necrosis factor superfamily cytokine production	M000001	1	0
0	1	0	0	0	0	0	-5.2	0	0	0	0	CORUM:1181	C complex spliceosome	M010000	1	0
1	0	0	0	0	0	-2	0	0	0	0	0	GO:0048709	oligodendrocyte differentiation	M100000	1	0
1	0	0	0	0	0	-2.2	0	0	0	0	0	GO:0051953	negative regulation of amine transport	M100000	1	0
0	0	1	0	0	0	0	0	-2.6	0	0	0	GO:0034340	response to type I interferon	M001000	1	0
1	0	0	0	0	0	-6.9	0	0	0	0	0	GO:0007411	axon guidance	M100000	1	0
0	0	1	0	0	0	0	0	-2.4	0	0	0	GO:0034976	response to endoplasmic reticulum stress	M001000	1	0
0	0	0	0	0	1	0	0	0	0	0	-7.9	GO:0045333	cellular respiration	M000001	1	0
1	0	0	0	0	0	-2	0	0	0	0	0	GO:0008045	motor neuron axon guidance	M100000	1	0
1	0	0	0	0	0	-3.4	0	0	0	0	0	GO:0072171	mesonephric tubule morphogenesis	M100000	1	0
0	0	0	0	1	0	0	0	0	0	-2.8	0	GO:1902850	microtubule cytoskeleton organization involved in mitosis	M000010	1	0
0	0	1	0	0	0	0	0	-3.2	0	0	0	WP183	Proteasome degradation	M001000	1	0
0	0	0	0	0	1	0	0	0	0	0	-2.9	hsa03410	Base excision repair	M000001	1	0
0	0	0	0	0	1	0	0	0	0	0	-6.6	GO:0072526	pyridine-containing compound catabolic process	M000001	1	0
0	0	0	1	0	0	0	0	0	-3.9	0	0	GO:0050955	thermoception	M000100	1	0
0	0	1	0	0	0	0	0	-2.2	0	0	0	R-HSA-6790901	rRNA modification in the nucleus and cytosol	M001000	1	0
0	1	0	0	0	0	0	-4.6	0	0	0	0	GO:0060382	regulation of DNA strand elongation	M010000	1	0
0	0	0	0	1	0	0	0	0	0	-2.4	0	GO:0090068	positive regulation of cell cycle process	M000010	1	0
0	0	1	0	0	0	0	0	-3.9	0	0	0	R-HSA-9035034	RHOF GTPase cycle	M001000	1	0
1	0	0	0	0	0	-5.2	0	0	0	0	0	GO:0072006	nephron development	M100000	1	0
0	0	1	0	0	0	0	0	-2	0	0	0	R-HSA-9851695	Epigenetic regulation of adipogenesis genes by MLL3 and MLL4 complexes	M001000	1	0
1	0	0	0	0	0	-3	0	0	0	0	0	GO:0003013	circulatory system process	M100000	1	0
0	0	1	0	0	0	0	0	-3.4	0	0	0	R-HSA-9013409	RHOJ GTPase cycle	M001000	1	0
1	0	0	0	0	0	-4.8	0	0	0	0	0	GO:1905606	regulation of presynapse assembly	M100000	1	0
1	0	0	0	0	0	-4.5	0	0	0	0	0	GO:0046903	secretion	M100000	1	0
0	0	1	0	0	0	0	0	-3.6	0	0	0	GO:0150105	protein localization to cell-cell junction	M001000	1	0
1	0	0	0	0	0	-4.1	0	0	0	0	0	GO:0086091	regulation of heart rate by cardiac conduction	M100000	1	0
0	0	1	0	0	0	0	0	-3.3	0	0	0	R-HSA-179419	APC:Cdc20 mediated degradation of cell cycle proteins prior to satisfation of the cell cycle checkpoint	M001000	1	0
0	0	0	0	1	0	0	0	0	0	-4.7	0	R-HSA-162587	HIV Life Cycle	M000010	1	0
1	0	0	0	0	0	-2.1	0	0	0	0	0	GO:0086019	cell-cell signaling involved in cardiac conduction	M100000	1	0
0	0	0	0	0	1	0	0	0	0	0	-3.7	GO:0050790	regulation of catalytic activity	M000001	1	0
0	0	1	0	0	0	0	0	-4.4	0	0	0	R-HSA-5673001	RAF/MAP kinase cascade	M001000	1	0
0	0	1	0	0	0	0	0	-3	0	0	0	R-HSA-199992	trans-Golgi Network Vesicle Budding	M001000	1	0
0	0	0	0	1	0	0	0	0	0	-2.7	0	GO:0045185	maintenance of protein location	M000010	1	0
0	0	1	0	0	0	0	0	-2.8	0	0	0	R-HSA-211733	Regulation of activated PAK-2p34 by proteasome mediated degradation	M001000	1	0
1	0	0	0	0	0	-2.1	0	0	0	0	0	GO:0071363	cellular response to growth factor stimulus	M100000	1	0
0	0	0	0	1	0	0	0	0	0	-2.1	0	GO:1903046	meiotic cell cycle process	M000010	1	0
0	0	1	0	0	0	0	0	-2.6	0	0	0	R-HSA-8941858	Regulation of RUNX3 expression and activity	M001000	1	0
0	0	0	0	0	1	0	0	0	0	0	-2.8	GO:0006639	acylglycerol metabolic process	M000001	1	0
1	0	0	0	0	0	-7.5	0	0	0	0	0	GO:0061564	axon development	M100000	1	0
1	0	0	0	0	0	-2.2	0	0	0	0	0	GO:0009100	glycoprotein metabolic process	M100000	1	0
0	0	0	0	0	1	0	0	0	0	0	-3.7	GO:0009142	nucleoside triphosphate biosynthetic process	M000001	1	0
0	0	1	0	0	0	0	0	-2.2	0	0	0	GO:0010970	transport along microtubule	M001000	1	0
1	0	0	0	0	0	-3.5	0	0	0	0	0	GO:1990138	neuron projection extension	M100000	1	0
0	0	0	0	0	1	0	0	0	0	0	-3.5	GO:0046486	glycerolipid metabolic process	M000001	1	0
0	0	1	0	0	0	0	0	-2.8	0	0	0	R-HSA-350562	Regulation of ornithine decarboxylase (ODC)	M001000	1	0
0	0	1	0	0	0	0	0	-2	0	0	0	hsa05169	Epstein-Barr virus infection	M001000	1	0
0	0	0	0	0	1	0	0	0	0	0	-3.1	GO:0034143	regulation of toll-like receptor 4 signaling pathway	M000001	1	0
0	0	1	0	0	0	0	0	-3.4	0	0	0	hsa01212	Fatty acid metabolism	M001000	1	0
0	0	1	0	0	0	0	0	-2.5	0	0	0	R-HSA-9013148	CDC42 GTPase cycle	M001000	1	0
0	0	0	1	0	0	0	0	0	-3	0	0	GO:0072676	lymphocyte migration	M000100	1	0
1	0	0	0	0	0	-2.4	0	0	0	0	0	GO:1902514	regulation of calcium ion transmembrane transport via high voltage-gated calcium channel	M100000	1	0
0	0	0	1	0	0	0	0	0	-2.1	0	0	GO:0050951	sensory perception of temperature stimulus	M000100	1	0
0	1	0	0	0	0	0	-2.4	0	0	0	0	GO:0071677	positive regulation of mononuclear cell migration	M010000	1	0
0	0	1	0	0	0	0	0	-2.5	0	0	0	R-HSA-9006925	Intracellular signaling by second messengers	M001000	1	0
0	0	0	0	0	1	0	0	0	0	0	-2.6	WP4324	Mitochondrial complex I assembly model OXPHOS system	M000001	1	0
0	0	1	0	0	0	0	0	-3.1	0	0	0	R-HSA-176408	Regulation of APC/C activators between G1/S and early anaphase	M001000	1	0
1	0	0	0	0	0	-2.4	0	0	0	0	0	GO:0016331	morphogenesis of embryonic epithelium	M100000	1	0
1	0	0	0	0	0	-2.1	0	0	0	0	0	GO:0009101	glycoprotein biosynthetic process	M100000	1	0
1	0	0	0	0	0	-3.2	0	0	0	0	0	GO:0002027	regulation of heart rate	M100000	1	0
1	0	0	0	0	0	-2	0	0	0	0	0	hsa04974	Protein digestion and absorption	M100000	1	0
0	1	0	0	0	0	0	-2.3	0	0	0	0	CORUM:3055	Nop56p-associated pre-rRNA complex	M010000	1	0
0	1	0	0	0	0	0	-3.3	0	0	0	0	R-HSA-3899300	SUMOylation of transcription cofactors	M010000	1	0
0	0	0	1	0	0	0	0	0	-2.5	0	0	WP325	Triacylglyceride synthesis	M000100	1	0
0	0	0	0	0	1	0	0	0	0	0	-2.1	R-HSA-9937383	Mitochondrial ribosome-associated quality control	M000001	1	0
0	0	1	0	0	0	0	0	-3.4	0	0	0	GO:0061162	establishment of monopolar cell polarity	M001000	1	0
0	0	0	0	1	0	0	0	0	0	-2.6	0	GO:0051148	negative regulation of muscle cell differentiation	M000010	1	0
1	0	0	0	0	0	-2.5	0	0	0	0	0	GO:0007379	segment specification	M100000	1	0
1	0	0	0	0	0	-3.6	0	0	0	0	0	GO:0090092	regulation of transmembrane receptor protein serine/threonine kinase signaling pathway	M100000	1	0
0	0	1	0	0	0	0	0	-3.2	0	0	0	R-HSA-176814	Activation of APC/C and APC/C:Cdc20 mediated degradation of mitotic proteins	M001000	1	0
1	0	0	0	0	0	-2.1	0	0	0	0	0	GO:0033238	regulation of amine metabolic process	M100000	1	0
1	0	0	0	0	0	-4.4	0	0	0	0	0	GO:0030900	forebrain development	M100000	1	0
1	0	0	0	0	0	-3.9	0	0	0	0	0	GO:0048593	camera-type eye morphogenesis	M100000	1	0
0	0	0	1	0	0	0	0	0	-2	0	0	GO:0002437	inflammatory response to antigenic stimulus	M000100	1	0
0	0	1	0	0	0	0	0	-3	0	0	0	GO:0009451	RNA modification	M001000	1	0
1	0	0	0	0	0	-3.6	0	0	0	0	0	GO:0048562	embryonic organ morphogenesis	M100000	1	0
1	0	0	0	0	0	-2.2	0	0	0	0	0	M285	PID HNF3A PATHWAY	M100000	1	0
1	0	0	0	0	0	-2.5	0	0	0	0	0	GO:0051048	negative regulation of secretion	M100000	1	0
1	0	0	0	0	0	-4.9	0	0	0	0	0	GO:0006935	chemotaxis	M100000	1	0
0	0	1	0	0	0	0	0	-2.6	0	0	0	GO:1902622	regulation of neutrophil migration	M001000	1	0
1	0	0	0	0	0	-6.2	0	0	0	0	0	GO:0048565	digestive tract development	M100000	1	0
0	0	1	0	0	0	0	0	-2.8	0	0	0	GO:0006986	response to unfolded protein	M001000	1	0
0	0	1	0	0	0	0	0	-3	0	0	0	GO:0042176	regulation of protein catabolic process	M001000	1	0
0	0	0	0	1	0	0	0	0	0	-6.1	0	R-HSA-9933946	Formation of the embryonic stem cell BAF (esBAF) complex	M000010	1	0
1	0	0	0	0	0	-2.2	0	0	0	0	0	GO:0050878	regulation of body fluid levels	M100000	1	0
0	1	0	0	0	0	0	-4	0	0	0	0	R-HSA-9609690	HCMV Early Events	M010000	1	0
0	0	0	0	0	1	0	0	0	0	0	-2.4	GO:0002708	positive regulation of lymphocyte mediated immunity	M000001	1	0
1	0	0	0	0	0	-2.4	0	0	0	0	0	GO:0016358	dendrite development	M100000	1	0
1	0	0	0	0	0	-3	0	0	0	0	0	GO:0048483	autonomic nervous system development	M100000	1	0
1	0	0	0	0	0	-2.5	0	0	0	0	0	GO:0048486	parasympathetic nervous system development	M100000	1	0
0	0	0	0	1	0	0	0	0	0	-5.4	0	CORUM:1238	PBAF complex (Polybromo- and BAF containing complex)	M000010	1	0
0	0	0	0	0	1	0	0	0	0	0	-5.5	GO:0006979	response to oxidative stress	M000001	1	0
0	0	0	0	0	1	0	0	0	0	0	-2.1	GO:2001236	regulation of extrinsic apoptotic signaling pathway	M000001	1	0
1	0	0	0	0	0	-2.1	0	0	0	0	0	GO:0035592	establishment of protein localization to extracellular region	M100000	1	0
0	1	0	0	0	0	0	-3.7	0	0	0	0	CORUM:2755	17S U2 snRNP	M010000	1	0
1	0	0	0	0	0	-5.3	0	0	0	0	0	GO:0072048	renal system pattern specification	M100000	1	0
0	0	0	0	1	0	0	0	0	0	-4.2	0	GO:0030834	regulation of actin filament depolymerization	M000010	1	0
1	0	0	0	0	0	-2.7	0	0	0	0	0	GO:0002934	desmosome organization	M100000	1	0
0	0	0	1	0	0	0	0	0	-2.2	0	0	R-HSA-983712	Ion channel transport	M000100	1	0
0	0	0	0	1	0	0	0	0	0	-3.4	0	GO:0010762	regulation of fibroblast migration	M000010	1	0
1	0	0	0	0	0	-2.4	0	0	0	0	0	GO:0022029	telencephalon cell migration	M100000	1	0
0	1	0	0	0	0	0	-2.7	0	0	0	0	GO:0044788	host-mediated perturbation of viral process	M010000	1	0
0	0	0	0	1	0	0	0	0	0	-5.8	0	GO:0006303	double-strand break repair via nonhomologous end joining	M000010	1	0
1	0	0	0	0	0	-2.2	0	0	0	0	0	GO:0046888	negative regulation of hormone secretion	M100000	1	0
0	0	0	0	1	0	0	0	0	0	-3.6	0	R-HSA-180746	Nuclear import of Rev protein	M000010	1	0
1	0	0	0	0	0	-2.1	0	0	0	0	0	GO:0099024	plasma membrane invagination	M100000	1	0
0	0	0	0	1	0	0	0	0	0	-4.6	0	R-HSA-4615885	SUMOylation of DNA replication proteins	M000010	1	0
0	0	1	0	0	0	0	0	-5	0	0	0	R-HSA-6802955	Paradoxical activation of RAF signaling by kinase inactive BRAF	M001000	1	0
0	1	0	0	0	0	0	-2.8	0	0	0	0	GO:0002687	positive regulation of leukocyte migration	M010000	1	0
0	0	1	0	0	0	0	0	-2.2	0	0	0	hsa04670	Leukocyte transendothelial migration	M001000	1	0
1	0	0	0	0	0	-2.2	0	0	0	0	0	GO:0090278	negative regulation of peptide hormone secretion	M100000	1	0
0	0	1	0	0	0	0	0	-2.3	0	0	0	WP4754	IL18 signaling	M001000	1	0
0	0	0	0	0	1	0	0	0	0	0	-2.1	GO:2000278	regulation of DNA biosynthetic process	M000001	1	0
0	0	1	0	0	0	0	0	-2.7	0	0	0	GO:0061900	glial cell activation	M001000	1	0
0	0	0	0	1	0	0	0	0	0	-3.6	0	GO:0010833	telomere maintenance via telomere lengthening	M000010	1	0
0	0	0	1	0	0	0	0	0	-2.8	0	0	GO:0035864	response to potassium ion	M000100	1	0
0	0	0	0	1	0	0	0	0	0	-2.6	0	R-HSA-4551638	SUMOylation of chromatin organization proteins	M000010	1	0
0	1	0	0	0	0	0	-4.6	0	0	0	0	GO:0043923	host-mediated activation of viral transcription	M010000	1	0
1	0	0	0	0	0	-3.3	0	0	0	0	0	GO:1903530	regulation of secretion by cell	M100000	1	0
0	0	0	0	1	0	0	0	0	0	-2.3	0	GO:0140013	meiotic nuclear division	M000010	1	0
0	0	0	1	0	0	0	0	0	-4.7	0	0	GO:0035589	G protein-coupled purinergic nucleotide receptor signaling pathway	M000100	1	0
0	0	0	0	1	0	0	0	0	0	-2.4	0	GO:0043242	negative regulation of protein-containing complex disassembly	M000010	1	0
0	0	0	0	1	0	0	0	0	0	-3	0	GO:0031570	DNA integrity checkpoint signaling	M000010	1	0
1	0	0	0	0	0	-4.1	0	0	0	0	0	GO:0021953	central nervous system neuron differentiation	M100000	1	0
1	0	0	0	0	0	-3.5	0	0	0	0	0	R-HSA-3560783	Defective B4GALT7 causes EDS, progeroid type	M100000	1	0
0	0	0	0	1	0	0	0	0	0	-2.5	0	GO:0044774	mitotic DNA integrity checkpoint signaling	M000010	1	0
0	0	0	0	0	1	0	0	0	0	0	-2.3	GO:0061008	hepaticobiliary system development	M000001	1	0
0	0	0	0	1	0	0	0	0	0	-2.9	0	GO:0051170	import into nucleus	M000010	1	0
0	0	0	0	0	1	0	0	0	0	0	-5.5	GO:0009132	nucleoside diphosphate metabolic process	M000001	1	0
1	0	0	0	0	0	-3.7	0	0	0	0	0	WP5390	Pancreatic cancer subtypes	M100000	1	0
0	0	0	0	0	1	0	0	0	0	0	-6.9	GO:0046034	ATP metabolic process	M000001	1	0
1	0	0	0	0	0	-2.1	0	0	0	0	0	GO:0048167	regulation of synaptic plasticity	M100000	1	0
0	0	0	0	0	1	0	0	0	0	0	-2.1	GO:0019646	aerobic electron transport chain	M000001	1	0
0	0	0	0	0	1	0	0	0	0	0	-2.3	hsa05017	Spinocerebellar ataxia	M000001	1	0
0	0	1	0	0	0	0	0	-2	0	0	0	R-HSA-9841922	MLL4 and MLL3 complexes regulate expression of PPARG target genes in adipogenesis and hepatic steatosis	M001000	1	0
0	0	0	0	0	1	0	0	0	0	0	-3.1	GO:0007584	response to nutrient	M000001	1	0
1	0	0	0	0	0	-2.4	0	0	0	0	0	GO:0048813	dendrite morphogenesis	M100000	1	0
1	0	0	0	0	0	-2.4	0	0	0	0	0	GO:0003161	cardiac conduction system development	M100000	1	0
1	0	0	0	0	0	-2.2	0	0	0	0	0	GO:0008347	glial cell migration	M100000	1	0
0	1	0	0	0	0	0	-2.9	0	0	0	0	GO:0008360	regulation of cell shape	M010000	1	0
0	0	0	0	1	0	0	0	0	0	-2.1	0	GO:0021549	cerebellum development	M000010	1	0
1	0	0	0	0	0	-2.9	0	0	0	0	0	GO:0021517	ventral spinal cord development	M100000	1	0
0	0	0	0	1	0	0	0	0	0	-2.1	0	GO:0051223	regulation of protein transport	M000010	1	0
1	0	0	0	0	0	-5.2	0	0	0	0	0	GO:0001822	kidney development	M100000	1	0
1	0	0	0	0	0	-2.7	0	0	0	0	0	hsa05146	Amoebiasis	M100000	1	0
1	0	0	0	0	0	-3.3	0	0	0	0	0	GO:0021510	spinal cord development	M100000	1	0
0	1	0	0	0	0	0	-5.3	0	0	0	0	R-HSA-2995410	Nuclear Envelope (NE) Reassembly	M010000	1	0
0	0	0	0	0	1	0	0	0	0	0	-3.3	GO:0009165	nucleotide biosynthetic process	M000001	1	0
1	0	0	0	0	0	-2.2	0	0	0	0	0	GO:0051153	regulation of striated muscle cell differentiation	M100000	1	0
0	0	0	0	0	1	0	0	0	0	0	-3.9	GO:0019318	hexose metabolic process	M000001	1	0
0	0	0	0	1	0	0	0	0	0	-4.8	0	R-HSA-68884	Mitotic Telophase/Cytokinesis	M000010	1	0
1	0	0	0	0	0	-2.6	0	0	0	0	0	GO:0048705	skeletal system morphogenesis	M100000	1	0
1	0	0	0	0	0	-2.1	0	0	0	0	0	hsa05202	Transcriptional misregulation in cancer	M100000	1	0
1	0	0	0	0	0	-2.2	0	0	0	0	0	GO:0035019	somatic stem cell population maintenance	M100000	1	0
1	0	0	0	0	0	-3.1	0	0	0	0	0	GO:0003179	heart valve morphogenesis	M100000	1	0
0	0	1	0	0	0	0	0	-2.9	0	0	0	GO:0051648	vesicle localization	M001000	1	0
1	0	0	0	0	0	-5.8	0	0	0	0	0	GO:0072078	nephron tubule morphogenesis	M100000	1	0
0	0	0	0	0	1	0	0	0	0	0	-5.6	GO:0009259	ribonucleotide metabolic process	M000001	1	0
1	0	0	0	0	0	-6.6	0	0	0	0	0	GO:0050807	regulation of synapse organization	M100000	1	0
0	0	0	0	0	1	0	0	0	0	0	-4.5	WP2004	miR targeted genes in lymphocytes	M000001	1	0
0	0	0	0	0	1	0	0	0	0	0	-4.7	GO:0006006	glucose metabolic process	M000001	1	0
0	0	0	1	0	0	0	0	0	-3.5	0	0	GO:0034379	very-low-density lipoprotein particle assembly	M000100	1	0
0	0	1	0	0	0	0	0	-3.2	0	0	0	R-HSA-9909396	Circadian clock	M001000	1	0
0	0	1	0	0	0	0	0	-3.7	0	0	0	GO:0031294	lymphocyte costimulation	M001000	1	0
0	0	0	0	1	0	0	0	0	0	-3.6	0	R-HSA-9725371	Nuclear events stimulated by ALK signaling in cancer	M000010	1	0
0	0	0	0	0	1	0	0	0	0	0	-2.5	GO:0006518	peptide metabolic process	M000001	1	0
0	0	1	0	0	0	0	0	-2.7	0	0	0	GO:0000460	maturation of 5.8S rRNA	M001000	1	0
0	0	0	0	0	1	0	0	0	0	0	-2.6	hsa04613	Neutrophil extracellular trap formation	M000001	1	0
0	0	1	0	0	0	0	0	-2.8	0	0	0	R-HSA-9013424	RHOV GTPase cycle	M001000	1	0
1	0	0	0	0	0	-2.3	0	0	0	0	0	GO:0021885	forebrain cell migration	M100000	1	0
1	0	0	0	0	0	-7.2	0	0	0	0	0	GO:0040011	locomotion	M100000	1	0
0	0	0	0	1	0	0	0	0	0	-5.1	0	GO:0050686	negative regulation of mRNA processing	M000010	1	0
1	0	0	0	0	0	-2.1	0	0	0	0	0	WP5501	GNAQ p R183Q drives capillary malformation	M100000	1	0
0	0	1	0	0	0	0	0	-2.6	0	0	0	GO:0048193	Golgi vesicle transport	M001000	1	0
1	0	0	0	0	0	-2.8	0	0	0	0	0	R-HSA-1971475	Glycosaminoglycan-protein linkage region biosynthesis	M100000	1	0
1	0	0	0	0	0	-2.5	0	0	0	0	0	GO:0002864	regulation of acute inflammatory response to antigenic stimulus	M100000	1	0
1	0	0	0	0	0	-2.5	0	0	0	0	0	GO:0061138	morphogenesis of a branching epithelium	M100000	1	0
1	0	0	0	0	0	-2.2	0	0	0	0	0	GO:0050678	regulation of epithelial cell proliferation	M100000	1	0
0	0	0	0	0	1	0	0	0	0	0	-2.3	hsa01230	Biosynthesis of amino acids	M000001	1	0
0	0	1	0	0	0	0	0	-2.1	0	0	0	R-HSA-2871837	FCERI mediated NF-kB activation	M001000	1	0
0	0	0	0	1	0	0	0	0	0	-4.8	0	CORUM:189	BAF complex	M000010	1	0
0	0	0	0	0	1	0	0	0	0	0	-3	R-HSA-379724	tRNA Aminoacylation	M000001	1	0
0	0	0	0	0	1	0	0	0	0	0	-6.8	GO:0072524	pyridine-containing compound metabolic process	M000001	1	0
1	0	0	0	0	0	-3.5	0	0	0	0	0	GO:0060675	ureteric bud morphogenesis	M100000	1	0
0	0	0	0	1	0	0	0	0	0	-3.1	0	GO:0140694	membraneless organelle assembly	M000010	1	0
0	0	0	0	0	1	0	0	0	0	0	-2	GO:0042775	mitochondrial ATP synthesis coupled electron transport	M000001	1	0
1	0	0	0	0	0	-2.1	0	0	0	0	0	GO:0051055	negative regulation of lipid biosynthetic process	M100000	1	0
1	0	0	0	0	0	-4.1	0	0	0	0	0	GO:0090257	regulation of muscle system process	M100000	1	0
0	0	0	0	0	1	0	0	0	0	0	-2.9	GO:2000573	positive regulation of DNA biosynthetic process	M000001	1	0
0	0	0	0	1	0	0	0	0	0	-3.3	0	hsa05225	Hepatocellular carcinoma	M000010	1	0
0	0	0	0	0	1	0	0	0	0	0	-2.4	hsa00970	Aminoacyl-tRNA biosynthesis	M000001	1	0
0	0	0	0	1	0	0	0	0	0	-2.9	0	GO:0045815	transcription initiation-coupled chromatin remodeling	M000010	1	0
0	0	0	1	0	0	0	0	0	-2	0	0	R-HSA-163685	Integration of energy metabolism	M000100	1	0
0	0	0	1	0	0	0	0	0	-2.1	0	0	WP5345	1p36 copy number variation syndrome	M000100	1	0
1	0	0	0	0	0	-2.6	0	0	0	0	0	GO:0009954	proximal/distal pattern formation	M100000	1	0
0	0	0	0	0	1	0	0	0	0	0	-6.7	GO:0019364	pyridine nucleotide catabolic process	M000001	1	0
0	0	0	1	0	0	0	0	0	-2.2	0	0	GO:0050953	sensory perception of light stimulus	M000100	1	0
0	0	0	0	1	0	0	0	0	0	-5.7	0	WP5606	Beta globin gene expression regulation	M000010	1	0
1	0	0	0	0	0	-2.2	0	0	0	0	0	GO:2000725	regulation of cardiac muscle cell differentiation	M100000	1	0
0	0	1	0	0	0	0	0	-2.6	0	0	0	R-HSA-5362768	Hh mutants are degraded by ERAD	M001000	1	0
1	0	0	0	0	0	-2.8	0	0	0	0	0	GO:0051047	positive regulation of secretion	M100000	1	0
0	0	1	0	0	0	0	0	-2.7	0	0	0	R-HSA-1236978	Cross-presentation of soluble exogenous antigens (endosomes)	M001000	1	0
0	0	0	0	1	0	0	0	0	0	-2.4	0	GO:0051235	maintenance of location	M000010	1	0
0	0	1	0	0	0	0	0	-2.2	0	0	0	R-HSA-400206	Regulation of lipid metabolism by PPARalpha	M001000	1	0
0	0	0	1	0	0	0	0	0	-3.2	0	0	WP4787	Osteoblast differentiation and related diseases	M000100	1	0
0	0	0	0	0	1	0	0	0	0	0	-6	GO:0009135	purine nucleoside diphosphate metabolic process	M000001	1	0
0	0	0	0	0	1	0	0	0	0	0	-2.2	GO:0044282	small molecule catabolic process	M000001	1	0
0	0	0	0	0	1	0	0	0	0	0	-3	GO:0019674	NAD+ metabolic process	M000001	1	0
1	0	0	0	0	0	-2.2	0	0	0	0	0	GO:0050806	positive regulation of synaptic transmission	M100000	1	0
0	0	1	0	0	0	0	0	-3.1	0	0	0	GO:1901800	positive regulation of proteasomal protein catabolic process	M001000	1	0
0	0	0	0	1	0	0	0	0	0	-4.5	0	R-HSA-5633007	Regulation of TP53 Activity	M000010	1	0
0	0	0	0	1	0	0	0	0	0	-6.8	0	GO:1902099	regulation of metaphase/anaphase transition of cell cycle	M000010	1	0
0	0	1	0	0	0	0	0	-5	0	0	0	R-HSA-9649948	Signaling downstream of RAS mutants	M001000	1	0
0	0	1	0	0	0	0	0	-3.2	0	0	0	GO:0061136	regulation of proteasomal protein catabolic process	M001000	1	0
1	0	0	0	0	0	-4.1	0	0	0	0	0	GO:0048935	peripheral nervous system neuron development	M100000	1	0
0	0	1	0	0	0	0	0	-3.4	0	0	0	R-HSA-75876	Synthesis of very long-chain fatty acyl-CoAs	M001000	1	0
0	0	1	0	0	0	0	0	-2.4	0	0	0	R-HSA-69580	p53-Dependent G1/S DNA damage checkpoint	M001000	1	0
0	1	0	0	0	0	0	-2.1	0	0	0	0	GO:0042326	negative regulation of phosphorylation	M010000	1	0
1	0	0	0	0	0	-2.2	0	0	0	0	0	hsa04720	Long-term potentiation	M100000	1	0
1	0	0	0	0	0	-4.1	0	0	0	0	0	R-HSA-373752	Netrin-1 signaling	M100000	1	0
0	0	1	0	0	0	0	0	-2.6	0	0	0	GO:0043393	regulation of protein binding	M001000	1	0
0	0	1	0	0	0	0	0	-2.3	0	0	0	GO:0006998	nuclear envelope organization	M001000	1	0
0	0	0	0	1	0	0	0	0	0	-3.4	0	GO:0000281	mitotic cytokinesis	M000010	1	0
1	0	0	0	0	0	-3.5	0	0	0	0	0	R-HSA-388844	Receptor-type tyrosine-protein phosphatases	M100000	1	0
0	0	1	0	0	0	0	0	-2	0	0	0	GO:0051897	positive regulation of phosphatidylinositol 3-kinase/protein kinase B signal transduction	M001000	1	0
1	0	0	0	0	0	-3.7	0	0	0	0	0	WP3967	miR 509 3p alteration of YAP1 ECM axis	M100000	1	0
0	0	1	0	0	0	0	0	-2.1	0	0	0	R-HSA-1168372	Downstream signaling events of B Cell Receptor (BCR)	M001000	1	0
1	0	0	0	0	0	-2.2	0	0	0	0	0	R-HSA-8948216	Collagen chain trimerization	M100000	1	0
1	0	0	0	0	0	-2.2	0	0	0	0	0	WP4249	Hedgehog signaling	M100000	1	0
0	1	0	0	0	0	0	-2.3	0	0	0	0	GO:2000147	positive regulation of cell motility	M010000	1	0
1	0	0	0	0	0	-2.9	0	0	0	0	0	GO:0098900	regulation of action potential	M100000	1	0
1	0	0	0	0	0	-2.3	0	0	0	0	0	GO:0002888	positive regulation of myeloid leukocyte mediated immunity	M100000	1	0
1	0	0	0	0	0	-4.5	0	0	0	0	0	GO:0051965	positive regulation of synapse assembly	M100000	1	0
0	0	1	0	0	0	0	0	-3.1	0	0	0	GO:0002097	tRNA wobble base modification	M001000	1	0
0	0	1	0	0	0	0	0	-3.4	0	0	0	R-HSA-202403	TCR signaling	M001000	1	0
0	0	1	0	0	0	0	0	-3.9	0	0	0	GO:0060260	regulation of transcription initiation by RNA polymerase II	M001000	1	0
0	0	1	0	0	0	0	0	-2.9	0	0	0	R-HSA-8868773	rRNA processing in the nucleus and cytosol	M001000	1	0
1	0	0	0	0	0	-3.1	0	0	0	0	0	GO:1990839	response to endothelin	M100000	1	0
1	0	0	0	0	0	-2.8	0	0	0	0	0	GO:0048546	digestive tract morphogenesis	M100000	1	0
0	0	1	0	0	0	0	0	-2.4	0	0	0	R-HSA-418990	Adherens junctions interactions	M001000	1	0
0	0	1	0	0	0	0	0	-3.4	0	0	0	WP3888	VEGFA VEGFR2 signaling	M001000	1	0
0	0	1	0	0	0	0	0	-2.1	0	0	0	GO:0006903	vesicle targeting	M001000	1	0
1	0	0	0	0	0	-2.9	0	0	0	0	0	GO:0090287	regulation of cellular response to growth factor stimulus	M100000	1	0
1	0	0	0	0	0	-4.7	0	0	0	0	0	GO:0072268	pattern specification involved in metanephros development	M100000	1	0
0	0	1	0	0	0	0	0	-2.1	0	0	0	R-HSA-5619084	ABC transporter disorders	M001000	1	0
0	0	0	1	0	0	0	0	0	-2.2	0	0	GO:0048710	regulation of astrocyte differentiation	M000100	1	0
0	0	0	1	0	0	0	0	0	-2.3	0	0	GO:0065005	protein-lipid complex assembly	M000100	1	0
0	0	1	0	0	0	0	0	-3.6	0	0	0	WP3286	Copper homeostasis	M001000	1	0
1	0	0	0	0	0	-2.5	0	0	0	0	0	GO:0021872	forebrain generation of neurons	M100000	1	0
0	0	0	0	0	1	0	0	0	0	0	-2.1	R-HSA-70326	Glucose metabolism	M000001	1	0
0	1	0	0	0	0	0	-3.8	0	0	0	0	R-HSA-9920588	Dengue virus activates/modulates innate and adaptive immune responses	M010000	1	0
0	0	0	1	0	0	0	0	0	-2.4	0	0	GO:0032703	negative regulation of interleukin-2 production	M000100	1	0
1	0	0	0	0	0	-2.6	0	0	0	0	0	GO:0051051	negative regulation of transport	M100000	1	0
0	1	0	0	0	0	0	-2.4	0	0	0	0	GO:0030217	T cell differentiation	M010000	1	0
0	0	1	0	0	0	0	0	-2.7	0	0	0	GO:1905898	positive regulation of response to endoplasmic reticulum stress	M001000	1	0
0	0	0	0	0	1	0	0	0	0	0	-2.8	GO:0045047	protein targeting to ER	M000001	1	0
1	0	0	0	0	0	-2.4	0	0	0	0	0	R-HSA-416476	G alpha (q) signalling events	M100000	1	0
0	0	0	0	1	0	0	0	0	0	-4.6	0	GO:0006997	nucleus organization	M000010	1	0
1	0	0	0	0	0	-2.9	0	0	0	0	0	R-HSA-6806667	Metabolism of fat-soluble vitamins	M100000	1	0
0	0	1	0	0	0	0	0	-2.3	0	0	0	WP5265	Neurogenesis regulation in the olfactory epithelium	M001000	1	0
0	0	1	0	0	0	0	0	-2.2	0	0	0	hsa04919	Thyroid hormone signaling pathway	M001000	1	0
0	0	1	0	0	0	0	0	-3.1	0	0	0	GO:0051650	establishment of vesicle localization	M001000	1	0
0	0	0	0	0	1	0	0	0	0	0	-6.9	GO:0072521	purine-containing compound metabolic process	M000001	1	0
0	0	0	1	0	0	0	0	0	-2	0	0	GO:0045648	positive regulation of erythrocyte differentiation	M000100	1	0
0	0	1	0	0	0	0	0	-3.3	0	0	0	GO:0035336	long-chain fatty-acyl-CoA metabolic process	M001000	1	0
1	0	0	0	0	0	-3	0	0	0	0	0	GO:1905475	regulation of protein localization to membrane	M100000	1	0
0	0	1	0	0	0	0	0	-2.4	0	0	0	R-HSA-9907900	Proteasome assembly	M001000	1	0
0	0	1	0	0	0	0	0	-2.6	0	0	0	R-HSA-69242	S Phase	M001000	1	0
1	0	0	0	0	0	-2.1	0	0	0	0	0	GO:0016339	calcium-dependent cell-cell adhesion	M100000	1	0
0	0	0	0	1	0	0	0	0	0	-5.4	0	CORUM:555	BAF complex	M000010	1	0
0	1	0	0	0	0	0	-5.2	0	0	0	0	WP411	mRNA processing	M010000	1	0
0	1	0	0	0	0	0	-2.4	0	0	0	0	GO:0034243	regulation of transcription elongation by RNA polymerase II	M010000	1	0
0	0	1	0	0	0	0	0	-3.5	0	0	0	GO:1901570	fatty acid derivative biosynthetic process	M001000	1	0
0	0	0	0	1	0	0	0	0	0	-2.6	0	R-HSA-9013106	RHOC GTPase cycle	M000010	1	0
0	0	0	0	0	1	0	0	0	0	0	-5.5	GO:0006096	glycolytic process	M000001	1	0
1	0	0	0	0	0	-2.7	0	0	0	0	0	GO:0072210	metanephric nephron development	M100000	1	0
0	0	0	0	0	1	0	0	0	0	0	-3	WP3925	Amino acid metabolism	M000001	1	0
0	0	0	0	1	0	0	0	0	0	-3.3	0	GO:0070507	regulation of microtubule cytoskeleton organization	M000010	1	0
0	0	1	0	0	0	0	0	-2.5	0	0	0	R-HSA-983705	Signaling by the B Cell Receptor (BCR)	M001000	1	0
0	0	1	0	0	0	0	0	-4.4	0	0	0	R-HSA-1234174	Cellular response to hypoxia	M001000	1	0
0	0	0	0	1	0	0	0	0	0	-2.9	0	GO:0032507	maintenance of protein location in cell	M000010	1	0
1	0	0	0	0	0	-2.1	0	0	0	0	0	GO:0141091	transforming growth factor beta receptor superfamily signaling pathway	M100000	1	0
0	0	0	0	0	1	0	0	0	0	0	-2.9	GO:0019319	hexose biosynthetic process	M000001	1	0
0	1	0	0	0	0	0	-2.5	0	0	0	0	GO:1902373	negative regulation of mRNA catabolic process	M010000	1	0
0	0	0	1	0	0	0	0	0	-4.3	0	0	R-HSA-5083636	Defective GALNT12 causes CRCS1	M000100	1	0
1	0	0	0	0	0	-3.2	0	0	0	0	0	GO:0106030	neuron projection fasciculation	M100000	1	0
1	0	0	0	0	0	-4.7	0	0	0	0	0	hsa04360	Axon guidance	M100000	1	0
1	0	0	0	0	0	-2.6	0	0	0	0	0	GO:0048588	developmental cell growth	M100000	1	0
1	0	0	0	0	0	-3.2	0	0	0	0	0	R-HSA-1474228	Degradation of the extracellular matrix	M100000	1	0
1	0	0	0	0	0	-2	0	0	0	0	0	GO:0043302	positive regulation of leukocyte degranulation	M100000	1	0
1	0	0	0	0	0	-4.3	0	0	0	0	0	GO:0001764	neuron migration	M100000	1	0
0	0	1	0	0	0	0	0	-2.7	0	0	0	M214	PID ERBB1 INTERNALIZATION PATHWAY	M001000	1	0
0	1	0	0	0	0	0	-2.6	0	0	0	0	GO:0009615	response to virus	M010000	1	0
0	0	0	1	0	0	0	0	0	-3.8	0	0	R-HSA-5173105	O-linked glycosylation	M000100	1	0
1	0	0	0	0	0	-2.5	0	0	0	0	0	WP2858	Ectoderm differentiation	M100000	1	0
0	0	0	0	0	1	0	0	0	0	0	-2.6	hsa05010	Alzheimer disease	M000001	1	0
1	0	0	0	0	0	-2	0	0	0	0	0	GO:0021795	cerebral cortex cell migration	M100000	1	0
0	0	0	0	0	1	0	0	0	0	0	-2.1	GO:0051336	regulation of hydrolase activity	M000001	1	0
0	0	0	0	1	0	0	0	0	0	-6.9	0	GO:0030071	regulation of mitotic metaphase/anaphase transition	M000010	1	0
1	0	0	0	0	0	-2	0	0	0	0	0	WP5053	Development of ureteric derived collecting system	M100000	1	0
1	0	0	0	0	0	-5	0	0	0	0	0	R-HSA-1474244	Extracellular matrix organization	M100000	1	0
0	0	0	0	0	1	0	0	0	0	0	-7.6	GO:0015980	energy derivation by oxidation of organic compounds	M000001	1	0
0	0	1	0	0	0	0	0	-2	0	0	0	hsa05120	Epithelial cell signaling in Helicobacter pylori infection	M001000	1	0
0	0	0	0	0	1	0	0	0	0	0	-2.4	GO:1903078	positive regulation of protein localization to plasma membrane	M000001	1	0
1	0	0	0	0	0	-3.7	0	0	0	0	0	GO:0099172	presynapse organization	M100000	1	0
0	0	0	0	1	0	0	0	0	0	-4.6	0	R-HSA-9725370	Signaling by ALK fusions and activated point mutants	M000010	1	0
1	0	0	0	0	0	-2.2	0	0	0	0	0	GO:1903115	regulation of actin filament-based movement	M100000	1	0
0	0	1	0	0	0	0	0	-2.4	0	0	0	GO:0045937	positive regulation of phosphate metabolic process	M001000	1	0
0	0	0	0	1	0	0	0	0	0	-2.3	0	GO:0009408	response to heat	M000010	1	0
1	0	0	0	0	0	-6.8	0	0	0	0	0	GO:0048812	neuron projection morphogenesis	M100000	1	0
0	0	0	0	0	1	0	0	0	0	0	-4	GO:0009206	purine ribonucleoside triphosphate biosynthetic process	M000001	1	0
0	0	1	0	0	0	0	0	-2.4	0	0	0	GO:0071622	regulation of granulocyte chemotaxis	M001000	1	0
0	0	1	0	0	0	0	0	-2.3	0	0	0	GO:0032103	positive regulation of response to external stimulus	M001000	1	0
0	0	1	0	0	0	0	0	-5	0	0	0	R-HSA-6802949	Signaling by RAS mutants	M001000	1	0
0	0	0	0	1	0	0	0	0	0	-2.4	0	GO:0051321	meiotic cell cycle	M000010	1	0
0	0	0	0	1	0	0	0	0	0	-2.5	0	WP5114	Nucleotide excision repair in xeroderma pigmentosum	M000010	1	0
0	0	0	1	0	0	0	0	0	-2.6	0	0	GO:0007602	phototransduction	M000100	1	0
1	0	0	0	0	0	-4.7	0	0	0	0	0	GO:0061326	renal tubule development	M100000	1	0
0	0	1	0	0	0	0	0	-2.9	0	0	0	WP5566	SHANK3 pathway involved in Phelan McDermid syndrome	M001000	1	0
0	0	0	0	0	1	0	0	0	0	0	-5.3	GO:0009181	purine ribonucleoside diphosphate catabolic process	M000001	1	0
0	0	0	0	0	1	0	0	0	0	0	-2.2	GO:1904377	positive regulation of protein localization to cell periphery	M000001	1	0
0	0	0	0	1	0	0	0	0	0	-4.8	0	R-HSA-9842860	Regulation of endogenous retroelements	M000010	1	0
0	0	0	0	0	1	0	0	0	0	0	-4.8	GO:0006264	mitochondrial DNA replication	M000001	1	0
0	0	1	0	0	0	0	0	-5.9	0	0	0	R-HSA-5653656	Vesicle-mediated transport	M001000	1	0
1	0	0	0	0	0	-4	0	0	0	0	0	R-HSA-1566948	Elastic fibre formation	M100000	1	0
0	1	0	0	0	0	0	-4.2	0	0	0	0	R-HSA-9006931	Signaling by Nuclear Receptors	M010000	1	0
0	0	0	1	0	0	0	0	0	-2.3	0	0	GO:0034612	response to tumor necrosis factor	M000100	1	0
0	0	0	0	0	1	0	0	0	0	0	-2.8	R-HSA-71291	Metabolism of amino acids and derivatives	M000001	1	0
0	0	1	0	0	0	0	0	-2.6	0	0	0	R-HSA-9824272	Somitogenesis	M001000	1	0
1	0	0	0	0	0	-3.9	0	0	0	0	0	GO:0050931	pigment cell differentiation	M100000	1	0
1	0	0	0	0	0	-2.6	0	0	0	0	0	GO:0030282	bone mineralization	M100000	1	0
0	1	0	0	0	0	0	-2.7	0	0	0	0	WP4949	16p11 2 proximal deletion syndrome	M010000	1	0
0	0	1	0	0	0	0	0	-3.1	0	0	0	GO:0043525	positive regulation of neuron apoptotic process	M001000	1	0
0	0	0	0	0	1	0	0	0	0	0	-3	hsa05171	Coronavirus disease - COVID-19	M000001	1	0
0	0	0	0	0	1	0	0	0	0	0	-6.5	GO:0009205	purine ribonucleoside triphosphate metabolic process	M000001	1	0
0	0	1	0	0	0	0	0	-2.1	0	0	0	M186	PID PDGFRB PATHWAY	M001000	1	0
0	0	1	0	0	0	0	0	-2.7	0	0	0	R-HSA-9762114	GSK3B and BTRC:CUL1-mediated-degradation of NFE2L2	M001000	1	0
0	0	0	1	0	0	0	0	0	-2.4	0	0	R-HSA-2980736	Peptide hormone metabolism	M000100	1	0
1	0	0	0	0	0	-5.7	0	0	0	0	0	GO:0055123	digestive system development	M100000	1	0
0	0	0	0	0	1	0	0	0	0	0	-4.7	GO:0072522	purine-containing compound biosynthetic process	M000001	1	0
1	0	0	0	0	0	-5.6	0	0	0	0	0	GO:0048729	tissue morphogenesis	M100000	1	0
0	0	0	0	1	0	0	0	0	0	-2.7	0	GO:0051053	negative regulation of DNA metabolic process	M000010	1	0
1	0	0	0	0	0	-3.3	0	0	0	0	0	GO:0060828	regulation of canonical Wnt signaling pathway	M100000	1	0
1	0	0	0	0	0	-6.5	0	0	0	0	0	GO:0050803	regulation of synapse structure or activity	M100000	1	0
1	0	0	0	0	0	-2.4	0	0	0	0	0	GO:0003180	aortic valve morphogenesis	M100000	1	0
0	1	0	0	0	0	0	-5.7	0	0	0	0	hsa03040	Spliceosome	M010000	1	0
0	0	0	0	0	1	0	0	0	0	0	-5.8	GO:0006163	purine nucleotide metabolic process	M000001	1	0
1	0	0	0	0	0	-5.2	0	0	0	0	0	GO:0048880	sensory system development	M100000	1	0
1	0	0	0	0	0	-2.5	0	0	0	0	0	WP3670	Interactions between LOXL4 and oxidative stress pathway	M100000	1	0
0	1	0	0	0	0	0	-2.5	0	0	0	0	R-HSA-9663891	Selective autophagy	M010000	1	0
1	0	0	0	0	0	-2.2	0	0	0	0	0	GO:0140352	export from cell	M100000	1	0
0	0	0	0	1	0	0	0	0	0	-2.4	0	GO:0140014	mitotic nuclear division	M000010	1	0
0	0	0	0	1	0	0	0	0	0	-2.2	0	R-HSA-5619102	SLC transporter disorders	M000010	1	0
0	0	1	0	0	0	0	0	-4.2	0	0	0	WP5158	Urotensin II mediated signaling	M001000	1	0
0	0	1	0	0	0	0	0	-2.9	0	0	0	GO:0014002	astrocyte development	M001000	1	0
0	0	0	0	1	0	0	0	0	0	-5.4	0	CORUM:565	PBAF complex (Polybromo- and BAF containing complex)	M000010	1	0
0	0	0	0	1	0	0	0	0	0	-3.3	0	GO:0070661	leukocyte proliferation	M000010	1	0
1	0	0	0	0	0	-2.2	0	0	0	0	0	GO:0016486	peptide hormone processing	M100000	1	0
0	0	0	0	1	0	0	0	0	0	-4.2	0	GO:0006337	nucleosome disassembly	M000010	1	0
0	0	0	0	1	0	0	0	0	0	-3.5	0	GO:0046825	regulation of protein export from nucleus	M000010	1	0
1	0	0	0	0	0	-3.5	0	0	0	0	0	GO:0061035	regulation of cartilage development	M100000	1	0
0	0	0	0	1	0	0	0	0	0	-3.8	0	R-HSA-606279	Deposition of new CENPA-containing nucleosomes at the centromere	M000010	1	0
1	0	0	0	0	0	-2	0	0	0	0	0	WP5424	Omega 6 fatty acids in senescence	M100000	1	0
0	0	0	0	0	1	0	0	0	0	0	-2.1	R-HSA-5368286	Mitochondrial translation initiation	M000001	1	0
0	0	0	0	0	1	0	0	0	0	0	-3.4	GO:0051881	regulation of mitochondrial membrane potential	M000001	1	0
0	0	0	0	1	0	0	0	0	0	-4.9	0	GO:0043244	regulation of protein-containing complex disassembly	M000010	1	0
1	0	0	0	0	0	-2.6	0	0	0	0	0	GO:0070294	renal sodium ion absorption	M100000	1	0
1	0	0	0	0	0	-2.1	0	0	0	0	0	GO:0003231	cardiac ventricle development	M100000	1	0
0	0	0	0	1	0	0	0	0	0	-3.4	0	GO:0006884	cell volume homeostasis	M000010	1	0
0	0	0	0	0	1	0	0	0	0	0	-2	GO:0042773	ATP synthesis coupled electron transport	M000001	1	0
1	0	0	0	0	0	-2.4	0	0	0	0	0	GO:0086004	regulation of cardiac muscle cell contraction	M100000	1	0
0	0	1	0	0	0	0	0	-3.3	0	0	0	WP5090	Complement system in neuronal development and plasticity	M001000	1	0
0	0	0	0	1	0	0	0	0	0	-2.6	0	GO:0140374	antiviral innate immune response	M000010	1	0
1	0	0	0	0	0	-2.5	0	0	0	0	0	GO:0048048	embryonic eye morphogenesis	M100000	1	0
0	0	1	0	0	0	0	0	-2	0	0	0	WP4685	Melanoma	M001000	1	0
0	0	0	0	1	0	0	0	0	0	-2.8	0	GO:0007159	leukocyte cell-cell adhesion	M000010	1	0
0	0	0	0	1	0	0	0	0	0	-3	0	GO:0022411	cellular component disassembly	M000010	1	0
0	0	0	1	0	0	0	0	0	-3.2	0	0	GO:0015671	oxygen transport	M000100	1	0
0	0	0	0	1	0	0	0	0	0	-5.7	0	CORUM:3063	Brg1-associated complex II	M000010	1	0
0	0	0	0	1	0	0	0	0	0	-5.2	0	CORUM:554	PBAF complex (Polybromo- and BAF containing complex)	M000010	1	0
0	0	1	0	0	0	0	0	-3.6	0	0	0	GO:0030010	establishment of cell polarity	M001000	1	0
1	0	0	0	0	0	-2	0	0	0	0	0	GO:0060348	bone development	M100000	1	0
0	0	0	0	0	1	0	0	0	0	0	-7.2	GO:0046496	nicotinamide nucleotide metabolic process	M000001	1	0
1	0	0	0	0	0	-2.3	0	0	0	0	0	R-HSA-3560782	Diseases associated with glycosaminoglycan metabolism	M100000	1	0
0	0	0	0	1	0	0	0	0	0	-3.1	0	WP4312	Rett syndrome	M000010	1	0
1	0	0	0	0	0	-3.5	0	0	0	0	0	R-HSA-4420332	Defective B3GALT6 causes EDSP2 and SEMDJL1	M100000	1	0
0	0	1	0	0	0	0	0	-4.5	0	0	0	R-HSA-8856828	Clathrin-mediated endocytosis	M001000	1	0
0	0	0	0	0	1	0	0	0	0	0	-2.8	GO:0006638	neutral lipid metabolic process	M000001	1	0
0	0	1	0	0	0	0	0	-2.6	0	0	0	GO:0001510	RNA methylation	M001000	1	0
0	0	1	0	0	0	0	0	-3.9	0	0	0	GO:0035640	exploration behavior	M001000	1	0
1	0	0	0	0	0	-2.2	0	0	0	0	0	GO:0019233	sensory perception of pain	M100000	1	0
0	0	0	0	1	0	0	0	0	0	-5.2	0	R-HSA-2470946	Cohesin Loading onto Chromatin	M000010	1	0
0	0	1	0	0	0	0	0	-2.8	0	0	0	R-HSA-9764265	Regulation of CDH1 Expression and Function	M001000	1	0
1	0	0	0	0	0	-2.5	0	0	0	0	0	GO:0048532	anatomical structure arrangement	M100000	1	0
0	0	0	0	0	1	0	0	0	0	0	-2.1	GO:1905477	positive regulation of protein localization to membrane	M000001	1	0
1	0	0	0	0	0	-2	0	0	0	0	0	hsa04972	Pancreatic secretion	M100000	1	0
1	0	0	0	0	0	-2.7	0	0	0	0	0	GO:0010839	negative regulation of keratinocyte proliferation	M100000	1	0
0	0	0	0	0	1	0	0	0	0	0	-2.9	GO:0046390	ribose phosphate biosynthetic process	M000001	1	0
1	0	0	0	0	0	-2.1	0	0	0	0	0	GO:0003206	cardiac chamber morphogenesis	M100000	1	0
1	0	0	0	0	0	-2.2	0	0	0	0	0	M3005	NABA COLLAGENS	M100000	1	0
0	0	0	1	0	0	0	0	0	-2.3	0	0	GO:0009584	detection of visible light	M000100	1	0
0	0	0	1	0	0	0	0	0	-2.5	0	0	M5883	NABA SECRETED FACTORS	M000100	1	0
0	0	0	0	0	1	0	0	0	0	0	-4.6	GO:0005996	monosaccharide metabolic process	M000001	1	0
0	0	0	0	0	1	0	0	0	0	0	-3	GO:0009260	ribonucleotide biosynthetic process	M000001	1	0
0	0	1	0	0	0	0	0	-2.1	0	0	0	GO:0021782	glial cell development	M001000	1	0
0	0	0	0	1	0	0	0	0	0	-5.2	0	CORUM:238	SWI-SNF chromatin remodeling-related-BRCA1 complex	M000010	1	0
0	1	0	0	0	0	0	-3.3	0	0	0	0	GO:0032784	regulation of DNA-templated transcription elongation	M010000	1	0
0	0	1	0	0	0	0	0	-2.5	0	0	0	R-HSA-9833110	RSV-host interactions	M001000	1	0
1	0	0	0	0	0	-3.2	0	0	0	0	0	GO:0032941	secretion by tissue	M100000	1	0
1	0	0	0	0	0	-3.3	0	0	0	0	0	R-HSA-9772572	Early SARS-CoV-2 Infection Events	M100000	1	0
1	0	0	0	0	0	-3.1	0	0	0	0	0	GO:0048754	branching morphogenesis of an epithelial tube	M100000	1	0
0	1	0	0	0	0	0	-2.5	0	0	0	0	GO:0043489	RNA stabilization	M010000	1	0
1	0	0	0	0	0	-4.7	0	0	0	0	0	R-HSA-2022928	HS-GAG biosynthesis	M100000	1	0
0	0	1	0	0	0	0	0	-5.7	0	0	0	R-HSA-199991	Membrane Trafficking	M001000	1	0
0	0	0	0	1	0	0	0	0	0	-2.7	0	R-HSA-5693571	Nonhomologous End-Joining (NHEJ)	M000010	1	0
0	0	1	0	0	0	0	0	-4.3	0	0	0	GO:0016072	rRNA metabolic process	M001000	1	0
0	0	1	0	0	0	0	0	-2.3	0	0	0	R-HSA-1500931	Cell-Cell communication	M001000	1	0
0	0	1	0	0	0	0	0	-4.2	0	0	0	R-HSA-6802952	Signaling by BRAF and RAF1 fusions	M001000	1	0
0	0	0	0	1	0	0	0	0	0	-2.2	0	GO:0007052	mitotic spindle organization	M000010	1	0
0	0	1	0	0	0	0	0	-2	0	0	0	R-HSA-68867	Assembly of the pre-replicative complex	M001000	1	0
0	0	0	1	0	0	0	0	0	-3.5	0	0	GO:0035590	purinergic nucleotide receptor signaling pathway	M000100	1	0
0	0	0	0	0	1	0	0	0	0	0	-2.7	GO:0010821	regulation of mitochondrion organization	M000001	1	0
0	0	0	0	0	1	0	0	0	0	0	-3.8	GO:0061615	glycolytic process through fructose-6-phosphate	M000001	1	0
0	0	0	0	0	1	0	0	0	0	0	-5.3	GO:0009137	purine nucleoside diphosphate catabolic process	M000001	1	0
0	0	0	0	1	0	0	0	0	0	-3	0	GO:0031023	microtubule organizing center organization	M000010	1	0
0	1	0	0	0	0	0	-2.6	0	0	0	0	GO:0045936	negative regulation of phosphate metabolic process	M010000	1	0
1	0	0	0	0	0	-2.3	0	0	0	0	0	GO:0140029	exocytic process	M100000	1	0
0	0	0	1	0	0	0	0	0	-2	0	0	GO:0042462	eye photoreceptor cell development	M000100	1	0
1	0	0	0	0	0	-2.2	0	0	0	0	0	GO:0086065	cell communication involved in cardiac conduction	M100000	1	0
1	0	0	0	0	0	-2.5	0	0	0	0	0	GO:0038094	Fc-gamma receptor signaling pathway	M100000	1	0
0	0	0	1	0	0	0	0	0	-2	0	0	GO:0099558	maintenance of synapse structure	M000100	1	0
1	0	0	0	0	0	-3.2	0	0	0	0	0	GO:0006029	proteoglycan metabolic process	M100000	1	0
0	0	0	0	1	0	0	0	0	0	-2.1	0	GO:1990823	response to leukemia inhibitory factor	M000010	1	0
0	0	1	0	0	0	0	0	-2.5	0	0	0	GO:0001934	positive regulation of protein phosphorylation	M001000	1	0
0	0	0	0	1	0	0	0	0	0	-6.4	0	GO:0070316	regulation of G0 to G1 transition	M000010	1	0
0	0	1	0	0	0	0	0	-2.8	0	0	0	R-HSA-5696394	DNA Damage Recognition in GG-NER	M001000	1	0
0	0	0	0	0	1	0	0	0	0	0	-6	GO:0006090	pyruvate metabolic process	M000001	1	0
0	0	1	0	0	0	0	0	-3.8	0	0	0	GO:0035337	fatty-acyl-CoA metabolic process	M001000	1	0
1	0	0	0	0	0	-3.4	0	0	0	0	0	GO:0031290	retinal ganglion cell axon guidance	M100000	1	0
1	0	0	0	0	0	-6.9	0	0	0	0	0	GO:1901888	regulation of cell junction assembly	M100000	1	0
0	1	0	0	0	0	0	-2.1	0	0	0	0	R-HSA-2132295	MHC class II antigen presentation	M010000	1	0
0	0	0	0	0	1	0	0	0	0	0	-3	GO:2001234	negative regulation of apoptotic signaling pathway	M000001	1	0
0	0	0	0	0	1	0	0	0	0	0	-5.2	GO:0006839	mitochondrial transport	M000001	1	0
0	0	1	0	0	0	0	0	-2.4	0	0	0	R-HSA-4608870	Asymmetric localization of PCP proteins	M001000	1	0
0	1	0	0	0	0	0	-3.5	0	0	0	0	R-HSA-4420097	VEGFA-VEGFR2 Pathway	M010000	1	0
1	0	0	0	0	0	-2.9	0	0	0	0	0	GO:0017015	regulation of transforming growth factor beta receptor signaling pathway	M100000	1	0
0	0	0	0	0	1	0	0	0	0	0	-3.1	GO:0071230	cellular response to amino acid stimulus	M000001	1	0
0	1	0	0	0	0	0	-2.4	0	0	0	0	GO:0045995	regulation of embryonic development	M010000	1	0
1	0	0	0	0	0	-2.4	0	0	0	0	0	GO:0099643	signal release from synapse	M100000	1	0
0	0	1	0	0	0	0	0	-4.4	0	0	0	GO:2000197	regulation of ribonucleoprotein complex localization	M001000	1	0
1	0	0	0	0	0	-3.1	0	0	0	0	0	GO:0072164	mesonephric tubule development	M100000	1	0
1	0	0	0	0	0	-3	0	0	0	0	0	GO:0060042	retina morphogenesis in camera-type eye	M100000	1	0
0	0	1	0	0	0	0	0	-2.6	0	0	0	R-HSA-69541	Stabilization of p53	M001000	1	0
0	0	0	0	0	1	0	0	0	0	0	-5.4	WP4357	NRF2 ARE regulation	M000001	1	0
1	0	0	0	0	0	-3.4	0	0	0	0	0	GO:0045669	positive regulation of osteoblast differentiation	M100000	1	0
0	0	0	0	0	1	0	0	0	0	0	-3.7	GO:1903409	reactive oxygen species biosynthetic process	M000001	1	0
1	0	0	0	0	0	-2.2	0	0	0	0	0	GO:0086011	membrane repolarization during action potential	M100000	1	0
0	0	1	0	0	0	0	0	-2.5	0	0	0	R-HSA-5607761	Dectin-1 mediated noncanonical NF-kB signaling	M001000	1	0
0	0	1	0	0	0	0	0	-2.5	0	0	0	GO:0021766	hippocampus development	M001000	1	0
1	0	0	0	0	0	-2.1	0	0	0	0	0	GO:0060307	regulation of ventricular cardiac muscle cell membrane repolarization	M100000	1	0
1	0	0	0	0	0	-5	0	0	0	0	0	GO:0001568	blood vessel development	M100000	1	0
0	0	1	0	0	0	0	0	-4.1	0	0	0	GO:0006364	rRNA processing	M001000	1	0
1	0	0	0	0	0	-2.1	0	0	0	0	0	GO:0045600	positive regulation of fat cell differentiation	M100000	1	0
0	0	0	0	1	0	0	0	0	0	-2.9	0	WP3959	DNA IR double strand breaks and cellular response via ATM	M000010	1	0
0	0	1	0	0	0	0	0	-2.5	0	0	0	R-HSA-5610787	Hedgehog 'off' state	M001000	1	0
1	0	0	0	0	0	-2.1	0	0	0	0	0	GO:0086002	cardiac muscle cell action potential involved in contraction	M100000	1	0
0	0	0	0	1	0	0	0	0	0	-5.1	0	GO:0006406	mRNA export from nucleus	M000010	1	0
0	0	0	0	1	0	0	0	0	0	-3.8	0	GO:0050863	regulation of T cell activation	M000010	1	0
0	0	1	0	0	0	0	0	-2.2	0	0	0	GO:0007043	cell-cell junction assembly	M001000	1	0
0	0	0	0	0	1	0	0	0	0	0	-2.4	GO:0051056	regulation of small GTPase mediated signal transduction	M000001	1	0
0	0	0	0	0	1	0	0	0	0	0	-2.2	R-HSA-9010553	Regulation of expression of SLITs and ROBOs	M000001	1	0
0	0	0	0	1	0	0	0	0	0	-3.5	0	WP5117	Cohesin complex Cornelia de Lange syndrome	M000010	1	0
0	1	0	0	0	0	0	-2.6	0	0	0	0	R-HSA-380270	Recruitment of mitotic centrosome proteins and complexes	M010000	1	0
0	0	0	0	1	0	0	0	0	0	-3.6	0	GO:0032984	protein-containing complex disassembly	M000010	1	0
0	1	0	0	0	0	0	-2.6	0	0	0	0	M115	PID REG GR PATHWAY	M010000	1	0
0	0	0	1	0	0	0	0	0	-2.5	0	0	GO:0022600	digestive system process	M000100	1	0
0	1	0	0	0	0	0	-3.3	0	0	0	0	GO:0051851	host-mediated perturbation of symbiont process	M010000	1	0
0	0	0	0	1	0	0	0	0	0	-3.2	0	GO:0072595	maintenance of protein localization in organelle	M000010	1	0
1	0	0	0	0	0	-4.3	0	0	0	0	0	GO:0072047	proximal/distal pattern formation involved in nephron development	M100000	1	0
0	0	0	0	0	1	0	0	0	0	0	-3.7	GO:0032787	monocarboxylic acid metabolic process	M000001	1	0
0	0	0	1	0	0	0	0	0	-2.3	0	0	GO:0007565	female pregnancy	M000100	1	0
0	0	1	0	0	0	0	0	-2.5	0	0	0	hsa03050	Proteasome	M001000	1	0
1	0	0	0	0	0	-2.4	0	0	0	0	0	GO:0001763	morphogenesis of a branching structure	M100000	1	0
0	0	0	0	1	0	0	0	0	0	-5	0	R-HSA-5693565	Recruitment and ATM-mediated phosphorylation of repair and signaling proteins at DNA double strand breaks	M000010	1	0
1	0	0	0	0	0	-2	0	0	0	0	0	GO:0051966	regulation of synaptic transmission, glutamatergic	M100000	1	0
0	0	0	0	1	0	0	0	0	0	-2.5	0	GO:0051651	maintenance of location in cell	M000010	1	0
0	0	0	0	0	1	0	0	0	0	0	-2.1	GO:0015850	organic hydroxy compound transport	M000001	1	0
0	1	0	0	0	0	0	-2.7	0	0	0	0	R-HSA-9833482	PKR-mediated signaling	M010000	1	0
0	0	0	0	1	0	0	0	0	0	-2.4	0	GO:0051259	protein complex oligomerization	M000010	1	0
0	0	1	0	0	0	0	0	-2.4	0	0	0	R-HSA-69601	Ubiquitin-Mediated Degradation of Phosphorylated Cdc25A	M001000	1	0
1	0	0	0	0	0	-2.7	0	0	0	0	0	GO:1902683	regulation of receptor localization to synapse	M100000	1	0
1	0	0	0	0	0	-2.6	0	0	0	0	0	GO:0016055	Wnt signaling pathway	M100000	1	0
0	0	0	1	0	0	0	0	0	-3	0	0	WP5402	10q22q23 copy number variation	M000100	1	0
1	0	0	0	0	0	-2.4	0	0	0	0	0	GO:0072657	protein localization to membrane	M100000	1	0
0	0	1	0	0	0	0	0	-2.4	0	0	0	R-HSA-9013405	RHOD GTPase cycle	M001000	1	0
1	0	0	0	0	0	-2.4	0	0	0	0	0	GO:0048675	axon extension	M100000	1	0
0	0	1	0	0	0	0	0	-2.4	0	0	0	R-HSA-6811436	COPI-independent Golgi-to-ER retrograde traffic	M001000	1	0
0	0	0	0	1	0	0	0	0	0	-2.6	0	GO:0000070	mitotic sister chromatid segregation	M000010	1	0
1	0	0	0	0	0	-3.6	0	0	0	0	0	GO:0048846	axon extension involved in axon guidance	M100000	1	0
1	0	0	0	0	0	-2.5	0	0	0	0	0	GO:0086012	membrane depolarization during cardiac muscle cell action potential	M100000	1	0
1	0	0	0	0	0	-2.9	0	0	0	0	0	GO:1903844	regulation of cellular response to transforming growth factor beta stimulus	M100000	1	0
1	0	0	0	0	0	-4.3	0	0	0	0	0	GO:0150063	visual system development	M100000	1	0
0	0	0	0	1	0	0	0	0	0	-4	0	GO:0051457	maintenance of protein location in nucleus	M000010	1	0
0	0	1	0	0	0	0	0	-2.6	0	0	0	GO:0008213	protein alkylation	M001000	1	0
0	1	0	0	0	0	0	-3.7	0	0	0	0	R-HSA-9706574	RHOBTB GTPase Cycle	M010000	1	0
0	0	1	0	0	0	0	0	-2.7	0	0	0	R-HSA-2565942	Regulation of PLK1 Activity at G2/M Transition	M001000	1	0
0	0	0	1	0	0	0	0	0	-2	0	0	R-HSA-2672351	Stimuli-sensing channels	M000100	1	0
0	0	0	0	1	0	0	0	0	0	-2.4	0	GO:1905818	regulation of chromosome separation	M000010	1	0
0	0	1	0	0	0	0	0	-3.3	0	0	0	R-HSA-9764561	Regulation of CDH1 Function	M001000	1	0
0	1	0	0	0	0	0	-3.7	0	0	0	0	R-HSA-9609646	HCMV Infection	M010000	1	0
0	0	0	0	0	1	0	0	0	0	0	-2.9	GO:0006418	tRNA aminoacylation for protein translation	M000001	1	0
0	0	0	0	1	0	0	0	0	0	-4.7	0	GO:0031333	negative regulation of protein-containing complex assembly	M000010	1	0
0	0	1	0	0	0	0	0	-2.8	0	0	0	GO:0010498	proteasomal protein catabolic process	M001000	1	0
0	0	1	0	0	0	0	0	-3.3	0	0	0	R-HSA-9793380	Formation of paraxial mesoderm	M001000	1	0
1	0	0	0	0	0	-2.2	0	0	0	0	0	GO:0014033	neural crest cell differentiation	M100000	1	0
0	0	0	1	0	0	0	0	0	-2.3	0	0	R-HSA-5668914	Diseases of metabolism	M000100	1	0
1	0	0	0	0	0	-6.2	0	0	0	0	0	GO:0072001	renal system development	M100000	1	0
0	0	0	0	1	0	0	0	0	0	-4	0	GO:0140719	constitutive heterochromatin formation	M000010	1	0
0	0	1	0	0	0	0	0	-2.2	0	0	0	R-HSA-8939902	Regulation of RUNX2 expression and activity	M001000	1	0
0	0	0	0	0	1	0	0	0	0	0	-3.7	GO:0006164	purine nucleotide biosynthetic process	M000001	1	0
0	0	0	0	1	0	0	0	0	0	-5.4	0	GO:0031579	membrane raft organization	M000010	1	0
1	0	0	0	0	0	-3.5	0	0	0	0	0	GO:0032330	regulation of chondrocyte differentiation	M100000	1	0
1	0	0	0	0	0	-3.6	0	0	0	0	0	GO:0043010	camera-type eye development	M100000	1	0
1	0	0	0	0	0	-2.1	0	0	0	0	0	GO:0003272	endocardial cushion formation	M100000	1	0
0	0	0	0	0	1	0	0	0	0	0	-2.3	GO:0000422	autophagy of mitochondrion	M000001	1	0
1	0	0	0	0	0	-5.9	0	0	0	0	0	GO:0048592	eye morphogenesis	M100000	1	0
1	0	0	0	0	0	-2.6	0	0	0	0	0	R-HSA-399956	CRMPs in Sema3A signaling	M100000	1	0
0	0	0	0	0	1	0	0	0	0	0	-2.2	R-HSA-382551	Transport of small molecules	M000001	1	0
1	0	0	0	0	0	-2.3	0	0	0	0	0	GO:0046883	regulation of hormone secretion	M100000	1	0
0	0	0	1	0	0	0	0	0	-2.7	0	0	GO:0071625	vocalization behavior	M000100	1	0
1	0	0	0	0	0	-5.6	0	0	0	0	0	GO:0061333	renal tubule morphogenesis	M100000	1	0
0	0	0	0	0	1	0	0	0	0	0	-6.3	GO:0009060	aerobic respiration	M000001	1	0
0	0	0	0	1	0	0	0	0	0	-2.7	0	GO:0033047	regulation of mitotic sister chromatid segregation	M000010	1	0
0	0	0	0	0	1	0	0	0	0	0	-2.3	R-HSA-450531	Regulation of mRNA stability by proteins that bind AU-rich elements	M000001	1	0
0	0	0	0	1	0	0	0	0	0	-2.6	0	GO:1901880	negative regulation of protein depolymerization	M000010	1	0
1	0	0	0	0	0	-2.8	0	0	0	0	0	GO:0099560	synaptic membrane adhesion	M100000	1	0
1	0	0	0	0	0	-3.5	0	0	0	0	0	R-HSA-3560801	Defective B3GAT3 causes JDSSDHD	M100000	1	0
0	0	1	0	0	0	0	0	-2	0	0	0	R-HSA-73887	Death Receptor Signaling	M001000	1	0
1	0	0	0	0	0	-2.2	0	0	0	0	0	GO:0045599	negative regulation of fat cell differentiation	M100000	1	0
1	0	0	0	0	0	-3	0	0	0	0	0	R-HSA-975634	Retinoid metabolism and transport	M100000	1	0
1	0	0	0	0	0	-2.6	0	0	0	0	0	GO:0086003	cardiac muscle cell contraction	M100000	1	0
0	0	0	0	0	1	0	0	0	0	0	-3	GO:0006094	gluconeogenesis	M000001	1	0
1	0	0	0	0	0	-2.2	0	0	0	0	0	GO:0051930	regulation of sensory perception of pain	M100000	1	0
0	0	1	0	0	0	0	0	-2.6	0	0	0	GO:0043065	positive regulation of apoptotic process	M001000	1	0
0	0	1	0	0	0	0	0	-3.4	0	0	0	GO:0006637	acyl-CoA metabolic process	M001000	1	0
0	0	0	0	1	0	0	0	0	0	-5	0	R-HSA-3108214	SUMOylation of DNA damage response and repair proteins	M000010	1	0
1	0	0	0	0	0	-2.1	0	0	0	0	0	GO:0007589	body fluid secretion	M100000	1	0
0	0	1	0	0	0	0	0	-2.4	0	0	0	R-HSA-8856825	Cargo recognition for clathrin-mediated endocytosis	M001000	1	0
0	0	0	1	0	0	0	0	0	-2	0	0	GO:0035082	axoneme assembly	M000100	1	0
0	0	1	0	0	0	0	0	-2.3	0	0	0	GO:0034332	adherens junction organization	M001000	1	0
0	0	0	0	0	1	0	0	0	0	0	-2.2	hsa01240	Biosynthesis of cofactors	M000001	1	0
0	0	0	0	0	1	0	0	0	0	0	-3.2	R-HSA-156590	Glutathione conjugation	M000001	1	0
0	0	0	1	0	0	0	0	0	-4.2	0	0	R-HSA-5083632	Defective C1GALT1C1 causes TNPS	M000100	1	0
1	0	0	0	0	0	-2.2	0	0	0	0	0	R-HSA-9918485	Dengue Virus Attachment and Entry	M100000	1	0
0	0	0	1	0	0	0	0	0	-3.7	0	0	R-HSA-3906995	Diseases associated with O-glycosylation of proteins	M000100	1	0
1	0	0	0	0	0	-3.6	0	0	0	0	0	GO:0010717	regulation of epithelial to mesenchymal transition	M100000	1	0
1	0	0	0	0	0	-2.3	0	0	0	0	0	WP5600	GABA and glutamate signalling in epileptogenesis	M100000	1	0
0	0	0	0	0	1	0	0	0	0	0	-2.9	hsa04217	Necroptosis	M000001	1	0
0	1	0	0	0	0	0	-3.9	0	0	0	0	GO:0043921	host-mediated perturbation of viral transcription	M010000	1	0
0	1	0	0	0	0	0	-2.3	0	0	0	0	GO:0040017	positive regulation of locomotion	M010000	1	0
0	0	1	0	0	0	0	0	-2.5	0	0	0	GO:0071763	nuclear membrane organization	M001000	1	0
0	0	0	0	1	0	0	0	0	0	-2.2	0	R-HSA-6807878	COPI-mediated anterograde transport	M000010	1	0
0	0	0	1	0	0	0	0	0	-2.5	0	0	GO:0062208	positive regulation of pattern recognition receptor signaling pathway	M000100	1	0
0	0	1	0	0	0	0	0	-2.8	0	0	0	R-HSA-9764274	Regulation of Expression and Function of Type I Classical Cadherins	M001000	1	0
0	0	1	0	0	0	0	0	-2.8	0	0	0	hsa04510	Focal adhesion	M001000	1	0
0	0	1	0	0	0	0	0	-2.4	0	0	0	GO:0010562	positive regulation of phosphorus metabolic process	M001000	1	0
0	0	1	0	0	0	0	0	-2.9	0	0	0	GO:0006511	ubiquitin-dependent protein catabolic process	M001000	1	0
0	0	0	0	1	0	0	0	0	0	-3.8	0	GO:0000381	regulation of alternative mRNA splicing, via spliceosome	M000010	1	0
0	0	1	0	0	0	0	0	-2.7	0	0	0	R-HSA-349425	Autodegradation of the E3 ubiquitin ligase COP1	M001000	1	0
1	0	0	0	0	0	-3	0	0	0	0	0	GO:0050919	negative chemotaxis	M100000	1	0
1	0	0	0	0	0	-2.2	0	0	0	0	0	GO:1903532	positive regulation of secretion by cell	M100000	1	0
0	0	0	0	0	1	0	0	0	0	0	-4.4	GO:0009154	purine ribonucleotide catabolic process	M000001	1	0
0	1	0	0	0	0	0	-2.9	0	0	0	0	GO:0022604	regulation of cell morphogenesis	M010000	1	0
0	0	1	0	0	0	0	0	-3.7	0	0	0	GO:0032239	regulation of nucleobase-containing compound transport	M001000	1	0
0	0	0	0	1	0	0	0	0	0	-3.2	0	GO:0007098	centrosome cycle	M000010	1	0
1	0	0	0	0	0	-3.6	0	0	0	0	0	GO:1902284	neuron projection extension involved in neuron projection guidance	M100000	1	0
1	0	0	0	0	0	-2.4	0	0	0	0	0	GO:0030595	leukocyte chemotaxis	M100000	1	0
1	0	0	0	0	0	-2.5	0	0	0	0	0	GO:0007605	sensory perception of sound	M100000	1	0
0	0	0	0	0	1	0	0	0	0	0	-5.3	GO:0006195	purine nucleotide catabolic process	M000001	1	0
0	0	0	0	1	0	0	0	0	0	-3.2	0	R-HSA-9856651	MITF-M-dependent gene expression	M000010	1	0
1	0	0	0	0	0	-8.9	0	0	0	0	0	GO:0031175	neuron projection development	M100000	1	0
0	0	1	0	0	0	0	0	-4.1	0	0	0	R-HSA-75105	Fatty acyl-CoA biosynthesis	M001000	1	0
1	0	0	0	0	0	-2.5	0	0	0	0	0	GO:0003096	renal sodium ion transport	M100000	1	0
1	0	0	0	0	0	-4.1	0	0	0	0	0	R-HSA-3656253	Defective EXT1 causes exostoses 1, TRPS2 and CHDS	M100000	1	0
0	0	0	0	0	1	0	0	0	0	0	-6.7	GO:0006091	generation of precursor metabolites and energy	M000001	1	0
0	0	1	0	0	0	0	0	-2.6	0	0	0	WP314	Fas ligand pathway and stress induction of heat shock proteins	M001000	1	0
0	0	0	1	0	0	0	0	0	-2.7	0	0	R-HSA-2453902	The canonical retinoid cycle in rods (twilight vision)	M000100	1	0
1	0	0	0	0	0	-3.6	0	0	0	0	0	GO:0042391	regulation of membrane potential	M100000	1	0
0	1	0	0	0	0	0	-2.4	0	0	0	0	GO:0002690	positive regulation of leukocyte chemotaxis	M010000	1	0
1	0	0	0	0	0	-3.2	0	0	0	0	0	GO:0003015	heart process	M100000	1	0
0	0	1	0	0	0	0	0	-2.4	0	0	0	R-HSA-5250913	Positive epigenetic regulation of rRNA expression	M001000	1	0
0	0	1	0	0	0	0	0	-2.5	0	0	0	GO:0002263	cell activation involved in immune response	M001000	1	0
0	0	0	0	0	1	0	0	0	0	0	-3.2	GO:0009152	purine ribonucleotide biosynthetic process	M000001	1	0
0	1	0	0	0	0	0	-2.7	0	0	0	0	GO:0009895	negative regulation of catabolic process	M010000	1	0
1	0	0	0	0	0	-3.7	0	0	0	0	0	GO:0008037	cell recognition	M100000	1	0
0	0	0	0	1	0	0	0	0	0	-2.7	0	R-HSA-68875	Mitotic Prophase	M000010	1	0
0	0	1	0	0	0	0	0	-2.6	0	0	0	R-HSA-69002	DNA Replication Pre-Initiation	M001000	1	0
1	0	0	0	0	0	-2.2	0	0	0	0	0	M181	PID BMP PATHWAY	M100000	1	0
1	0	0	0	0	0	-2.6	0	0	0	0	0	R-HSA-1630316	Glycosaminoglycan metabolism	M100000	1	0
0	0	0	0	1	0	0	0	0	0	-3.2	0	GO:0000077	DNA damage checkpoint signaling	M000010	1	0
0	0	0	1	0	0	0	0	0	-2.5	0	0	GO:0044706	multi-multicellular organism process	M000100	1	0
0	0	0	0	0	1	0	0	0	0	0	-2.4	hsa00561	Glycerolipid metabolism	M000001	1	0
0	0	0	0	1	0	0	0	0	0	-2.9	0	GO:0007093	mitotic cell cycle checkpoint signaling	M000010	1	0
0	0	1	0	0	0	0	0	-2.7	0	0	0	GO:0006399	tRNA metabolic process	M001000	1	0
1	0	0	0	0	0	-2.3	0	0	0	0	0	GO:0015698	inorganic anion transport	M100000	1	0
0	0	0	0	1	0	0	0	0	0	-6.2	0	R-HSA-9933939	Formation of the polybromo-BAF (pBAF) complex	M000010	1	0
0	1	0	0	0	0	0	-2.4	0	0	0	0	hsa04540	Gap junction	M010000	1	0
0	0	0	0	1	0	0	0	0	0	-7.8	0	GO:0033045	regulation of sister chromatid segregation	M000010	1	0
0	0	1	0	0	0	0	0	-3.4	0	0	0	GO:0010256	endomembrane system organization	M001000	1	0
1	0	0	0	0	0	-2.1	0	0	0	0	0	GO:0021915	neural tube development	M100000	1	0
1	0	0	0	0	0	-3	0	0	0	0	0	GO:0090101	negative regulation of transmembrane receptor protein serine/threonine kinase signaling pathway	M100000	1	0
1	0	0	0	0	0	-2.5	0	0	0	0	0	GO:0060973	cell migration involved in heart development	M100000	1	0
0	0	0	0	1	0	0	0	0	0	-2.9	0	GO:0050853	B cell receptor signaling pathway	M000010	1	0
0	0	0	0	1	0	0	0	0	0	-3.5	0	GO:0051693	actin filament capping	M000010	1	0
0	0	0	1	0	0	0	0	0	-2.3	0	0	GO:0016048	detection of temperature stimulus	M000100	1	0
0	0	1	0	0	0	0	0	-2.4	0	0	0	R-HSA-9020702	Interleukin-1 signaling	M001000	1	0
1	0	0	0	0	0	-2.7	0	0	0	0	0	GO:0003407	neural retina development	M100000	1	0
0	0	1	0	0	0	0	0	-2.6	0	0	0	R-HSA-9604323	Negative regulation of NOTCH4 signaling	M001000	1	0
1	0	0	0	0	0	-3.2	0	0	0	0	0	GO:0001656	metanephros development	M100000	1	0
1	0	0	0	0	0	-2.6	0	0	0	0	0	GO:0043473	pigmentation	M100000	1	0
1	0	0	0	0	0	-2.1	0	0	0	0	0	R-HSA-8940973	RUNX2 regulates osteoblast differentiation	M100000	1	0
0	0	1	0	0	0	0	0	-2.1	0	0	0	R-HSA-69615	G1/S DNA Damage Checkpoints	M001000	1	0
0	0	0	0	1	0	0	0	0	0	-2.1	0	GO:1904951	positive regulation of establishment of protein localization	M000010	1	0
0	0	1	0	0	0	0	0	-2.6	0	0	0	GO:0006401	RNA catabolic process	M001000	1	0
1	0	0	0	0	0	-2	0	0	0	0	0	GO:0002028	regulation of sodium ion transport	M100000	1	0
0	1	0	0	0	0	0	-3.3	0	0	0	0	WP2817	Mammary gland development pregnancy and lactation stage 3 of 4	M010000	1	0
0	0	0	0	1	0	0	0	0	0	-3	0	GO:0030837	negative regulation of actin filament polymerization	M000010	1	0
0	0	0	1	0	0	0	0	0	-2.5	0	0	R-HSA-375276	Peptide ligand-binding receptors	M000100	1	0
1	0	0	0	0	0	-3.5	0	0	0	0	0	GO:0048514	blood vessel morphogenesis	M100000	1	0
0	0	0	0	1	0	0	0	0	0	-3.3	0	GO:1901879	regulation of protein depolymerization	M000010	1	0
0	0	1	0	0	0	0	0	-2.6	0	0	0	GO:1902414	protein localization to cell junction	M001000	1	0
0	0	0	0	1	0	0	0	0	0	-2.5	0	GO:0045927	positive regulation of growth	M000010	1	0
0	0	0	0	0	1	0	0	0	0	0	-3.4	GO:0042157	lipoprotein metabolic process	M000001	1	0
1	0	0	0	0	0	-2.3	0	0	0	0	0	GO:0098696	regulation of neurotransmitter receptor localization to postsynaptic specialization membrane	M100000	1	0
0	0	1	0	0	0	0	0	-2.6	0	0	0	GO:0035966	response to topologically incorrect protein	M001000	1	0
0	0	1	0	0	0	0	0	-2.7	0	0	0	GO:0000154	rRNA modification	M001000	1	0
0	1	0	0	0	0	0	-5.4	0	0	0	0	CORUM:1413	NCOR1 complex	M010000	1	0
1	0	0	0	0	0	-4.1	0	0	0	0	0	GO:0023061	signal release	M100000	1	0
0	0	1	0	0	0	0	0	-3	0	0	0	GO:0034067	protein localization to Golgi apparatus	M001000	1	0
1	0	0	0	0	0	-2.1	0	0	0	0	0	GO:0002274	myeloid leukocyte activation	M100000	1	0
0	0	1	0	0	0	0	0	-2.5	0	0	0	R-HSA-5387390	Hh mutants abrogate ligand secretion	M001000	1	0
0	0	1	0	0	0	0	0	-2.7	0	0	0	R-HSA-9013420	RHOU GTPase cycle	M001000	1	0
0	0	0	0	1	0	0	0	0	0	-4.8	0	GO:0033119	negative regulation of RNA splicing	M000010	1	0
0	0	0	1	0	0	0	0	0	-3.7	0	0	R-HSA-977068	Termination of O-glycan biosynthesis	M000100	1	0
0	0	1	0	0	0	0	0	-2.6	0	0	0	R-HSA-450408	AUF1 (hnRNP D0) binds and destabilizes mRNA	M001000	1	0
0	0	1	0	0	0	0	0	-2.2	0	0	0	GO:0045787	positive regulation of cell cycle	M001000	1	0
1	0	0	0	0	0	-4.3	0	0	0	0	0	GO:0072081	specification of nephron tubule identity	M100000	1	0
1	0	0	0	0	0	-2.2	0	0	0	0	0	GO:0051931	regulation of sensory perception	M100000	1	0
0	0	0	0	0	1	0	0	0	0	0	-2.9	GO:0071229	cellular response to acid chemical	M000001	1	0
0	0	0	1	0	0	0	0	0	-3.5	0	0	WP455	GPCRs class A rhodopsin like	M000100	1	0
1	0	0	0	0	0	-2.4	0	0	0	0	0	GO:0016079	synaptic vesicle exocytosis	M100000	1	0
0	0	1	0	0	0	0	0	-4.3	0	0	0	R-HSA-5684996	MAPK1/MAPK3 signaling	M001000	1	0
1	0	0	0	0	0	-2.4	0	0	0	0	0	GO:0001991	regulation of systemic arterial blood pressure by circulatory renin-angiotensin	M100000	1	0
1	0	0	0	0	0	-2.8	0	0	0	0	0	GO:0060047	heart contraction	M100000	1	0
0	0	1	0	0	0	0	0	-2.3	0	0	0	GO:0042327	positive regulation of phosphorylation	M001000	1	0
0	0	1	0	0	0	0	0	-2.2	0	0	0	R-HSA-421270	Cell-cell junction organization	M001000	1	0
0	0	0	1	0	0	0	0	0	-2.7	0	0	GO:0015669	gas transport	M000100	1	0
1	0	0	0	0	0	-2.1	0	0	0	0	0	hsa04916	Melanogenesis	M100000	1	0
1	0	0	0	0	0	-3.5	0	0	0	0	0	GO:0045778	positive regulation of ossification	M100000	1	0
0	0	0	0	0	1	0	0	0	0	0	-2.7	R-HSA-1799339	SRP-dependent cotranslational protein targeting to membrane	M000001	1	0
1	0	0	0	0	0	-2.1	0	0	0	0	0	GO:0140448	signaling receptor ligand precursor processing	M100000	1	0
0	1	0	0	0	0	0	-2.7	0	0	0	0	R-HSA-5687128	MAPK6/MAPK4 signaling	M010000	1	0
0	0	1	0	0	0	0	0	-2.7	0	0	0	R-HSA-174113	SCF-beta-TrCP mediated degradation of Emi1	M001000	1	0
0	1	0	0	0	0	0	-2.2	0	0	0	0	GO:0001933	negative regulation of protein phosphorylation	M010000	1	0
1	0	0	0	0	0	-3	0	0	0	0	0	GO:0003176	aortic valve development	M100000	1	0
0	1	0	0	0	0	0	-3.6	0	0	0	0	GO:1901798	positive regulation of signal transduction by p53 class mediator	M010000	1	0
0	0	0	0	1	0	0	0	0	0	-2.5	0	GO:0071347	cellular response to interleukin-1	M000010	1	0
0	0	1	0	0	0	0	0	-2.5	0	0	0	GO:0006356	regulation of transcription by RNA polymerase I	M001000	1	0
0	0	0	0	1	0	0	0	0	0	-4.9	0	R-HSA-5693606	DNA Double Strand Break Response	M000010	1	0
0	1	0	0	0	0	0	-3.2	0	0	0	0	GO:0035821	modulation of process of another organism	M010000	1	0
1	0	0	0	0	0	-3	0	0	0	0	0	GO:0010842	retina layer formation	M100000	1	0
1	0	0	0	0	0	-2.6	0	0	0	0	0	GO:0048706	embryonic skeletal system development	M100000	1	0
0	0	0	0	0	1	0	0	0	0	0	-2.1	R-HSA-9909615	Regulation of PD-L1(CD274) Post-translational modification	M000001	1	0
0	0	1	0	0	0	0	0	-2.9	0	0	0	GO:0048872	homeostasis of number of cells	M001000	1	0
1	0	0	0	0	0	-3.2	0	0	0	0	0	GO:0001657	ureteric bud development	M100000	1	0
1	0	0	0	0	0	-2.6	0	0	0	0	0	GO:0045933	positive regulation of muscle contraction	M100000	1	0
0	0	0	0	0	1	0	0	0	0	0	-3.9	GO:0009201	ribonucleoside triphosphate biosynthetic process	M000001	1	0
0	0	0	1	0	0	0	0	0	-2.1	0	0	hsa04550	Signaling pathways regulating pluripotency of stem cells	M000100	1	0
0	0	0	1	0	0	0	0	0	-2.6	0	0	GO:0042475	odontogenesis of dentin-containing tooth	M000100	1	0
0	0	0	1	0	0	0	0	0	-3	0	0	GO:0002438	acute inflammatory response to antigenic stimulus	M000100	1	0
0	0	0	0	0	1	0	0	0	0	0	-6.8	GO:0007005	mitochondrion organization	M000001	1	0
0	0	0	0	1	0	0	0	0	0	-3.5	0	R-HSA-177243	Interactions of Rev with host cellular proteins	M000010	1	0
0	0	0	0	1	0	0	0	0	0	-3.4	0	WP2516	ATM signaling	M000010	1	0
0	0	1	0	0	0	0	0	-2.8	0	0	0	GO:0043161	proteasome-mediated ubiquitin-dependent protein catabolic process	M001000	1	0
0	0	0	0	0	1	0	0	0	0	0	-2.4	R-HSA-6799198	Complex I biogenesis	M000001	1	0
0	0	0	1	0	0	0	0	0	-2.4	0	0	GO:0071772	response to BMP	M000100	1	0
0	1	0	0	0	0	0	-2.1	0	0	0	0	GO:1902115	regulation of organelle assembly	M010000	1	0
0	0	0	0	1	0	0	0	0	0	-2.7	0	GO:0000018	regulation of DNA recombination	M000010	1	0
0	0	1	0	0	0	0	0	-2.1	0	0	0	R-HSA-5621481	C-type lectin receptors (CLRs)	M001000	1	0
0	0	0	0	1	0	0	0	0	0	-3.3	0	R-HSA-9696273	RND1 GTPase cycle	M000010	1	0
0	0	1	0	0	0	0	0	-2.4	0	0	0	R-HSA-9766229	Degradation of CDH1	M001000	1	0
0	0	0	0	1	0	0	0	0	0	-6.5	0	GO:0044027	negative regulation of gene expression via chromosomal CpG island methylation	M000010	1	0
0	0	0	0	0	1	0	0	0	0	0	-2.4	GO:0001101	response to acid chemical	M000001	1	0
0	0	1	0	0	0	0	0	-3.3	0	0	0	R-HSA-174184	Cdc20:Phospho-APC/C mediated degradation of Cyclin A	M001000	1	0
1	0	0	0	0	0	-4.1	0	0	0	0	0	R-HSA-3656237	Defective EXT2 causes exostoses 2	M100000	1	0
0	0	0	0	0	1	0	0	0	0	0	-5.9	GO:0009150	purine ribonucleotide metabolic process	M000001	1	0
0	0	1	0	0	0	0	0	-2.4	0	0	0	R-HSA-1169091	Activation of NF-kappaB in B cells	M001000	1	0
0	1	0	0	0	0	0	-2.1	0	0	0	0	GO:0045859	regulation of protein kinase activity	M010000	1	0
1	0	0	0	0	0	-2	0	0	0	0	0	GO:0060479	lung cell differentiation	M100000	1	0
0	1	0	0	0	0	0	-2	0	0	0	0	GO:0006886	intracellular protein transport	M010000	1	0
0	0	0	0	0	1	0	0	0	0	0	-4.2	GO:0009261	ribonucleotide catabolic process	M000001	1	0
0	0	1	0	0	0	0	0	-3.2	0	0	0	M69	PID REELIN PATHWAY	M001000	1	0
0	0	0	0	0	1	0	0	0	0	0	-6.1	GO:0009117	nucleotide metabolic process	M000001	1	0
1	0	0	0	0	0	-2.1	0	0	0	0	0	GO:0043954	cellular component maintenance	M100000	1	0
0	0	0	0	0	1	0	0	0	0	0	-2.1	WP4018	Clear cell renal cell carcinoma pathways	M000001	1	0
0	0	0	1	0	0	0	0	0	-2.2	0	0	GO:0043030	regulation of macrophage activation	M000100	1	0
0	0	0	1	0	0	0	0	0	-2	0	0	GO:0002710	negative regulation of T cell mediated immunity	M000100	1	0
1	0	0	0	0	0	-2.1	0	0	0	0	0	hsa04082	Neuroactive ligand signaling	M100000	1	0
0	0	0	0	0	1	0	0	0	0	0	-3.2	R-HSA-9678108	SARS-CoV-1 Infection	M000001	1	0
0	0	0	0	1	0	0	0	0	0	-3.8	0	R-HSA-162599	Late Phase of HIV Life Cycle	M000010	1	0
0	0	1	0	0	0	0	0	-2.4	0	0	0	R-HSA-5358346	Hedgehog ligand biogenesis	M001000	1	0
0	0	0	0	0	1	0	0	0	0	0	-6.3	GO:0009144	purine nucleoside triphosphate metabolic process	M000001	1	0
0	0	0	1	0	0	0	0	0	-2.6	0	0	GO:0071356	cellular response to tumor necrosis factor	M000100	1	0
0	0	0	0	0	1	0	0	0	0	0	-2.9	GO:0046364	monosaccharide biosynthetic process	M000001	1	0
0	0	0	0	1	0	0	0	0	0	-7.1	0	GO:0051983	regulation of chromosome segregation	M000010	1	0
0	0	1	0	0	0	0	0	-2	0	0	0	R-HSA-195253	Degradation of beta-catenin by the destruction complex	M001000	1	0
1	0	0	0	0	0	-2.5	0	0	0	0	0	GO:0001525	angiogenesis	M100000	1	0
0	0	0	0	1	0	0	0	0	0	-2.3	0	R-HSA-6804756	Regulation of TP53 Activity through Phosphorylation	M000010	1	0
0	0	0	1	0	0	0	0	0	-3.5	0	0	R-HSA-5621480	Dectin-2 family	M000100	1	0
0	0	0	1	0	0	0	0	0	-3.4	0	0	GO:0006813	potassium ion transport	M000100	1	0
0	0	0	0	0	1	0	0	0	0	0	-4.9	R-HSA-1268020	Mitochondrial protein import	M000001	1	0
0	0	0	0	0	1	0	0	0	0	0	-5.6	GO:0009185	ribonucleoside diphosphate metabolic process	M000001	1	0
0	0	1	0	0	0	0	0	-2.3	0	0	0	GO:0043603	amide metabolic process	M001000	1	0
0	0	0	0	1	0	0	0	0	0	-3.1	0	WP5465	Fanconi anemia	M000010	1	0
0	0	1	0	0	0	0	0	-2.3	0	0	0	GO:1902743	regulation of lamellipodium organization	M001000	1	0
1	0	0	0	0	0	-2.8	0	0	0	0	0	GO:1905314	semi-lunar valve development	M100000	1	0
0	0	0	1	0	0	0	0	0	-2.2	0	0	GO:0007601	visual perception	M000100	1	0
0	0	0	0	1	0	0	0	0	0	-2.8	0	GO:0031297	replication fork processing	M000010	1	0
1	0	0	0	0	0	-3.4	0	0	0	0	0	GO:0099054	presynapse assembly	M100000	1	0
0	0	0	0	1	0	0	0	0	0	-3.2	0	GO:0031110	regulation of microtubule polymerization or depolymerization	M000010	1	0
1	0	0	0	0	0	-4.4	0	0	0	0	0	GO:0001654	eye development	M100000	1	0
1	0	0	0	0	0	-3.2	0	0	0	0	0	GO:0008015	blood circulation	M100000	1	0
0	0	0	1	0	0	0	0	0	-2.5	0	0	GO:0048469	cell maturation	M000100	1	0
1	0	0	0	0	0	-2.8	0	0	0	0	0	GO:0030857	negative regulation of epithelial cell differentiation	M100000	1	0
0	0	0	0	0	1	0	0	0	0	0	-2.6	hsa01200	Carbon metabolism	M000001	1	0
1	0	0	0	0	0	-2.1	0	0	0	0	0	GO:0030073	insulin secretion	M100000	1	0
0	0	1	0	0	0	0	0	-3.1	0	0	0	GO:0000956	nuclear-transcribed mRNA catabolic process	M001000	1	0
1	0	0	0	0	0	-9.7	0	0	0	0	0	GO:0098609	cell-cell adhesion	M100000	1	0
0	0	0	0	0	1	0	0	0	0	0	-2	GO:0022898	regulation of transmembrane transporter activity	M000001	1	0
0	0	1	0	0	0	0	0	-2.2	0	0	0	hsa04722	Neurotrophin signaling pathway	M001000	1	0
0	0	0	1	0	0	0	0	0	-3.9	0	0	M3008	NABA ECM GLYCOPROTEINS	M000100	1	0
0	0	0	0	1	0	0	0	0	0	-3.4	0	CORUM:929	CEN complex	M000010	1	0
0	0	1	0	0	0	0	0	-3.5	0	0	0	R-HSA-1234176	Oxygen-dependent proline hydroxylation of Hypoxia-inducible Factor Alpha	M001000	1	0
0	0	1	0	0	0	0	0	-4.6	0	0	0	GO:0046949	fatty-acyl-CoA biosynthetic process	M001000	1	0
0	1	0	0	0	0	0	-2.1	0	0	0	0	R-HSA-9648025	EML4 and NUDC in mitotic spindle formation	M010000	1	0
0	0	0	0	0	1	0	0	0	0	0	-2.3	GO:0071675	regulation of mononuclear cell migration	M000001	1	0
0	0	1	0	0	0	0	0	-2.7	0	0	0	R-HSA-389948	Co-inhibition by PD-1	M001000	1	0
0	0	0	0	1	0	0	0	0	0	-3.3	0	R-HSA-9845323	Regulation of endogenous retroelements by Piwi-interacting RNAs (piRNAs)	M000010	1	0
1	0	0	0	0	0	-2.9	0	0	0	0	0	GO:0021559	trigeminal nerve development	M100000	1	0
0	0	0	0	0	1	0	0	0	0	0	-2.8	GO:0043038	amino acid activation	M000001	1	0
1	0	0	0	0	0	-2.5	0	0	0	0	0	GO:0048568	embryonic organ development	M100000	1	0
0	0	1	0	0	0	0	0	-2	0	0	0	R-HSA-8856688	Golgi-to-ER retrograde transport	M001000	1	0
1	0	0	0	0	0	-2.2	0	0	0	0	0	GO:0060392	negative regulation of SMAD protein signal transduction	M100000	1	0
0	1	0	0	0	0	0	-3.4	0	0	0	0	GO:2000403	positive regulation of lymphocyte migration	M010000	1	0
0	0	0	1	0	0	0	0	0	-3	0	0	GO:0010038	response to metal ion	M000100	1	0
0	0	0	0	0	1	0	0	0	0	0	-2.5	WP2006	miR targeted genes in squamous cell	M000001	1	0
0	0	0	0	0	1	0	0	0	0	0	-4.3	GO:0006754	ATP biosynthetic process	M000001	1	0
1	0	0	0	0	0	-3.6	0	0	0	0	0	GO:0030318	melanocyte differentiation	M100000	1	0
0	0	1	0	0	0	0	0	-3.9	0	0	0	R-HSA-8854050	FBXL7 down-regulates AURKA during mitotic entry and in early mitosis	M001000	1	0
1	0	0	0	0	0	-2.4	0	0	0	0	0	hsa04911	Insulin secretion	M100000	1	0
0	0	0	0	0	1	0	0	0	0	0	-5.5	GO:0019693	ribose phosphate metabolic process	M000001	1	0
0	0	0	0	1	0	0	0	0	0	-4.9	0	R-HSA-8939243	RUNX1 interacts with co-factors whose precise effect on RUNX1 targets is not known	M000010	1	0
0	0	0	0	1	0	0	0	0	0	-8.8	0	R-HSA-9932451	SWI/SNF chromatin remodelers	M000010	1	0
0	0	0	1	0	0	0	0	0	-2.3	0	0	R-HSA-198933	Immunoregulatory interactions between a Lymphoid and a non-Lymphoid cell	M000100	1	0
0	0	1	0	0	0	0	0	-2.6	0	0	0	GO:0072384	organelle transport along microtubule	M001000	1	0
0	1	0	0	0	0	0	-3.1	0	0	0	0	M151	PID AR TF PATHWAY	M010000	1	0
0	0	1	0	0	0	0	0	-3.1	0	0	0	GO:0051402	neuron apoptotic process	M001000	1	0
0	0	0	0	1	0	0	0	0	0	-3.8	0	GO:2001032	regulation of double-strand break repair via nonhomologous end joining	M000010	1	0
1	0	0	0	0	0	-6.7	0	0	0	0	0	GO:0120039	plasma membrane bounded cell projection morphogenesis	M100000	1	0
0	0	1	0	0	0	0	0	-3.3	0	0	0	R-HSA-9917777	Epigenetic regulation by WDR5-containing histone modifying complexes	M001000	1	0
0	0	0	0	0	1	0	0	0	0	0	-3	GO:0090150	establishment of protein localization to membrane	M000001	1	0
1	0	0	0	0	0	-3.5	0	0	0	0	0	GO:0072091	regulation of stem cell proliferation	M100000	1	0
0	0	0	0	1	0	0	0	0	0	-3.5	0	M84	PID ATM PATHWAY	M000010	1	0
1	0	0	0	0	0	-2.8	0	0	0	0	0	GO:1902473	regulation of protein localization to synapse	M100000	1	0
0	0	1	0	0	0	0	0	-3.2	0	0	0	GO:0032259	methylation	M001000	1	0
1	0	0	0	0	0	-4.7	0	0	0	0	0	GO:0099174	regulation of presynapse organization	M100000	1	0
0	0	0	0	1	0	0	0	0	0	-5.3	0	GO:0032272	negative regulation of protein polymerization	M000010	1	0
0	0	1	0	0	0	0	0	-2.5	0	0	0	GO:0051098	regulation of binding	M001000	1	0
0	0	0	0	1	0	0	0	0	0	-7.1	0	GO:2000819	regulation of nucleotide-excision repair	M000010	1	0
0	0	0	0	1	0	0	0	0	0	-5.2	0	CORUM:1252	EBAFa complex	M000010	1	0
0	0	0	0	0	1	0	0	0	0	0	-2.5	GO:0002824	positive regulation of adaptive immune response based on somatic recombination of immune receptors built from immunoglobulin superfamily domains	M000001	1	0
0	0	1	0	0	0	0	0	-2.2	0	0	0	GO:0048708	astrocyte differentiation	M001000	1	0
1	0	0	0	0	0	-2.4	0	0	0	0	0	GO:0007586	digestion	M100000	1	0
0	0	0	0	1	0	0	0	0	0	-2.5	0	GO:0070897	transcription preinitiation complex assembly	M000010	1	0
1	0	0	0	0	0	-2.3	0	0	0	0	0	GO:0046879	hormone secretion	M100000	1	0
1	0	0	0	0	0	-2.8	0	0	0	0	0	GO:0050773	regulation of dendrite development	M100000	1	0
1	0	0	0	0	0	-4.8	0	0	0	0	0	GO:0010977	negative regulation of neuron projection development	M100000	1	0
0	1	0	0	0	0	0	-2	0	0	0	0	GO:0051282	regulation of sequestering of calcium ion	M010000	1	0
1	0	0	0	0	0	-6.1	0	0	0	0	0	GO:0090596	sensory organ morphogenesis	M100000	1	0
0	0	1	0	0	0	0	0	-2.9	0	0	0	R-HSA-453276	Regulation of mitotic cell cycle	M001000	1	0
1	0	0	0	0	0	-8.3	0	0	0	0	0	GO:0048667	cell morphogenesis involved in neuron differentiation	M100000	1	0
0	0	1	0	0	0	0	0	-4	0	0	0	R-HSA-5674135	MAP2K and MAPK activation	M001000	1	0
0	0	1	0	0	0	0	0	-4.2	0	0	0	R-HSA-6802948	Signaling by high-kinase activity BRAF mutants	M001000	1	0
0	0	1	0	0	0	0	0	-2.7	0	0	0	GO:1901568	fatty acid derivative metabolic process	M001000	1	0
0	0	0	0	1	0	0	0	0	0	-8.3	0	GO:0034504	protein localization to nucleus	M000010	1	0
1	0	0	0	0	0	-3.2	0	0	0	0	0	GO:0003073	regulation of systemic arterial blood pressure	M100000	1	0
0	0	1	0	0	0	0	0	-2.3	0	0	0	R-HSA-8978868	Fatty acid metabolism	M001000	1	0
0	0	0	0	1	0	0	0	0	0	-6	0	GO:0006405	RNA export from nucleus	M000010	1	0
0	0	1	0	0	0	0	0	-2.9	0	0	0	GO:0021761	limbic system development	M001000	1	0
0	0	0	0	0	1	0	0	0	0	0	-2.5	GO:0043200	response to amino acid	M000001	1	0
0	0	1	0	0	0	0	0	-3.8	0	0	0	GO:0046831	regulation of RNA export from nucleus	M001000	1	0
1	0	0	0	0	0	-2.2	0	0	0	0	0	GO:0048663	neuron fate commitment	M100000	1	0
0	0	0	0	1	0	0	0	0	0	-3	0	GO:0048821	erythrocyte development	M000010	1	0
0	0	1	0	0	0	0	0	-2.3	0	0	0	R-HSA-68949	Orc1 removal from chromatin	M001000	1	0
0	0	1	0	0	0	0	0	-3.2	0	0	0	R-HSA-176409	APC/C:Cdc20 mediated degradation of mitotic proteins	M001000	1	0
0	0	1	0	0	0	0	0	-2.5	0	0	0	R-HSA-9932298	Degradation of CRY and PER proteins	M001000	1	0
0	0	0	0	1	0	0	0	0	0	-2.5	0	hsa04110	Cell cycle	M000010	1	0
0	0	0	0	0	1	0	0	0	0	0	-2.3	R-HSA-70171	Glycolysis	M000001	1	0
0	0	1	0	0	0	0	0	-3.3	0	0	0	R-HSA-69239	Synthesis of DNA	M001000	1	0
1	0	0	0	0	0	-2.5	0	0	0	0	0	GO:0007420	brain development	M100000	1	0
0	0	1	0	0	0	0	0	-2.8	0	0	0	R-HSA-69052	Switching of origins to a post-replicative state	M001000	1	0
0	0	0	0	1	0	0	0	0	0	-2.7	0	M101	PID HDAC CLASSI PATHWAY	M000010	1	0
0	0	0	0	1	0	0	0	0	0	-2.5	0	GO:0035825	homologous recombination	M000010	1	0
1	0	0	0	0	0	-5.3	0	0	0	0	0	GO:0006937	regulation of muscle contraction	M100000	1	0
0	0	0	1	0	0	0	0	0	-2.4	0	0	GO:0034377	plasma lipoprotein particle assembly	M000100	1	0
1	0	0	0	0	0	-2.6	0	0	0	0	0	GO:0008217	regulation of blood pressure	M100000	1	0
0	1	0	0	0	0	0	-2.3	0	0	0	0	GO:1902369	negative regulation of RNA catabolic process	M010000	1	0
1	0	0	0	0	0	-6.3	0	0	0	0	0	GO:0007409	axonogenesis	M100000	1	0
0	0	0	0	1	0	0	0	0	0	-4	0	GO:0031113	regulation of microtubule polymerization	M000010	1	0
0	0	0	0	0	1	0	0	0	0	0	-2.3	GO:0042440	pigment metabolic process	M000001	1	0
0	0	0	0	0	1	0	0	0	0	0	-6	GO:0009141	nucleoside triphosphate metabolic process	M000001	1	0
1	0	0	0	0	0	-2.4	0	0	0	0	0	GO:0006940	regulation of smooth muscle contraction	M100000	1	0
0	0	1	0	0	0	0	0	-2.3	0	0	0	R-HSA-9013406	RHOQ GTPase cycle	M001000	1	0
0	0	0	0	1	0	0	0	0	0	-2.7	0	GO:0045005	DNA-templated DNA replication maintenance of fidelity	M000010	1	0
0	0	0	0	0	1	0	0	0	0	0	-2.8	GO:0043039	tRNA aminoacylation	M000001	1	0
1	0	0	0	0	0	-2.5	0	0	0	0	0	GO:0007422	peripheral nervous system development	M100000	1	0
0	0	0	0	1	0	0	0	0	0	-3.2	0	GO:0032886	regulation of microtubule-based process	M000010	1	0
0	0	0	0	0	1	0	0	0	0	0	-2.2	CORUM:320	55S ribosome, mitochondrial	M000001	1	0
0	0	0	0	0	1	0	0	0	0	0	-5.1	GO:0009191	ribonucleoside diphosphate catabolic process	M000001	1	0
0	0	1	0	0	0	0	0	-2.5	0	0	0	GO:0051100	negative regulation of binding	M001000	1	0
1	0	0	0	0	0	-2.4	0	0	0	0	0	GO:0007269	neurotransmitter secretion	M100000	1	0
0	0	1	0	0	0	0	0	-3.7	0	0	0	GO:0035338	long-chain fatty-acyl-CoA biosynthetic process	M001000	1	0
1	0	0	0	0	0	-2.4	0	0	0	0	0	GO:0044089	positive regulation of cellular component biogenesis	M100000	1	0
1	0	0	0	0	0	-3.4	0	0	0	0	0	GO:0015705	iodide transport	M100000	1	0
0	0	0	0	1	0	0	0	0	0	-2.4	0	hsa03083	Polycomb repressive complex	M000010	1	0
0	0	1	0	0	0	0	0	-5.2	0	0	0	R-HSA-9656223	Signaling by RAF1 mutants	M001000	1	0
0	0	1	0	0	0	0	0	-3.1	0	0	0	WP5563	RNA polymerase II transcription the preinitiation complex	M001000	1	0
0	1	0	0	0	0	0	-4.4	0	0	0	0	R-HSA-3371497	HSP90 chaperone cycle for steroid hormone receptors (SHR) in the presence of ligand	M010000	1	0
0	0	0	0	1	0	0	0	0	0	-3.7	0	R-HSA-3214858	RMTs methylate histone arginines	M000010	1	0
1	0	0	0	0	0	-2.2	0	0	0	0	0	WP4760	PKC gamma calcium signaling in ataxia	M100000	1	0
0	0	0	0	1	0	0	0	0	0	-3.8	0	R-HSA-774815	Nucleosome assembly	M000010	1	0
0	0	0	0	1	0	0	0	0	0	-2.5	0	GO:2001251	negative regulation of chromosome organization	M000010	1	0
0	0	0	1	0	0	0	0	0	-2	0	0	GO:0009581	detection of external stimulus	M000100	1	0
0	0	1	0	0	0	0	0	-2.3	0	0	0	R-HSA-8948751	Regulation of PTEN stability and activity	M001000	1	0
0	1	0	0	0	0	0	-2.9	0	0	0	0	GO:0033077	T cell differentiation in thymus	M010000	1	0
0	0	0	0	0	1	0	0	0	0	0	-3.8	GO:0061620	glycolytic process through glucose-6-phosphate	M000001	1	0
0	0	0	0	1	0	0	0	0	0	-3.3	0	GO:0048285	organelle fission	M000010	1	0
0	0	1	0	0	0	0	0	-2.3	0	0	0	GO:0048871	multicellular organismal-level homeostasis	M001000	1	0
0	0	0	0	1	0	0	0	0	0	-2.6	0	GO:1902105	regulation of leukocyte differentiation	M000010	1	0
0	0	1	0	0	0	0	0	-2.7	0	0	0	GO:1900181	negative regulation of protein localization to nucleus	M001000	1	0
0	0	0	0	1	0	0	0	0	0	-2.6	0	R-HSA-9013408	RHOG GTPase cycle	M000010	1	0
0	0	1	0	0	0	0	0	-2.1	0	0	0	R-HSA-6807070	PTEN Regulation	M001000	1	0
0	1	0	0	0	0	0	-2.4	0	0	0	0	R-HSA-391251	Protein folding	M010000	1	0
0	0	0	1	0	0	0	0	0	-2.1	0	0	WP4875	Disruption of postsynaptic signaling by CNV	M000100	1	0
0	0	0	0	1	0	0	0	0	0	-4.5	0	GO:0060766	negative regulation of androgen receptor signaling pathway	M000010	1	0
0	1	0	0	0	0	0	-3.4	0	0	0	0	R-HSA-9646399	Aggrephagy	M010000	1	0
0	0	0	0	0	1	0	0	0	0	0	-2.8	GO:0072593	reactive oxygen species metabolic process	M000001	1	0
0	0	1	0	0	0	0	0	-2.7	0	0	0	R-HSA-75815	Ubiquitin-dependent degradation of Cyclin D	M001000	1	0
0	0	1	0	0	0	0	0	-4.7	0	0	0	GO:0010793	regulation of mRNA export from nucleus	M001000	1	0
0	0	0	0	0	1	0	0	0	0	0	-2.2	R-HSA-1236974	ER-Phagosome pathway	M000001	1	0
0	0	0	0	1	0	0	0	0	0	-5.2	0	CORUM:86	NUMAC complex (nucleosomal methylation activator complex)	M000010	1	0
0	1	0	0	0	0	0	-2.8	0	0	0	0	GO:2000401	regulation of lymphocyte migration	M010000	1	0
0	1	0	0	0	0	0	-2.4	0	0	0	0	GO:0030335	positive regulation of cell migration	M010000	1	0
0	0	0	0	0	1	0	0	0	0	0	-2.5	GO:0009064	glutamine family amino acid metabolic process	M000001	1	0
0	0	0	0	0	1	0	0	0	0	0	-2.4	GO:0002821	positive regulation of adaptive immune response	M000001	1	0
0	0	1	0	0	0	0	0	-3	0	0	0	hsa05132	Salmonella infection	M001000	1	0
0	0	1	0	0	0	0	0	-3.6	0	0	0	M220	PID CASPASE PATHWAY	M001000	1	0
0	0	0	1	0	0	0	0	0	-3.2	0	0	WP3893	Development and heterogeneity of the ILC family	M000100	1	0
1	0	0	0	0	0	-2.1	0	0	0	0	0	GO:0009914	hormone transport	M100000	1	0
0	0	0	0	0	1	0	0	0	0	0	-4	GO:0019752	carboxylic acid metabolic process	M000001	1	0
0	0	0	0	0	1	0	0	0	0	0	-2.7	GO:0051668	localization within membrane	M000001	1	0
0	0	1	0	0	0	0	0	-3.1	0	0	0	R-HSA-9758941	Gastrulation	M001000	1	0
0	1	0	0	0	0	0	-4.1	0	0	0	0	R-HSA-73856	RNA Polymerase II Transcription Termination	M010000	1	0
0	0	0	0	1	0	0	0	0	0	-3.4	0	GO:0000075	cell cycle checkpoint signaling	M000010	1	0
1	0	0	0	0	0	-3.2	0	0	0	0	0	GO:0007413	axonal fasciculation	M100000	1	0
1	0	0	0	0	0	-3.2	0	0	0	0	0	GO:0048066	developmental pigmentation	M100000	1	0
1	0	0	0	0	0	-2.9	0	0	0	0	0	GO:0048704	embryonic skeletal system morphogenesis	M100000	1	0
0	0	1	0	0	0	0	0	-2.4	0	0	0	R-HSA-177929	Signaling by EGFR	M001000	1	0
0	1	0	0	0	0	0	-2.6	0	0	0	0	R-HSA-380287	Centrosome maturation	M010000	1	0
1	0	0	0	0	0	-2	0	0	0	0	0	GO:0021879	forebrain neuron differentiation	M100000	1	0
0	1	0	0	0	0	0	-3.6	0	0	0	0	GO:0044794	host-mediated activation of viral process	M010000	1	0
0	0	1	0	0	0	0	0	-4.5	0	0	0	GO:0042254	ribosome biogenesis	M001000	1	0
1	0	0	0	0	0	-4	0	0	0	0	0	GO:0048934	peripheral nervous system neuron differentiation	M100000	1	0
0	0	1	0	0	0	0	0	-2.5	0	0	0	R-HSA-5610785	GLI3 is processed to GLI3R by the proteasome	M001000	1	0
0	0	0	0	1	0	0	0	0	0	-4.5	0	CORUM:739	SIN3-ING1b complex II	M000010	1	0
0	0	0	0	1	0	0	0	0	0	-2.6	0	GO:0071479	cellular response to ionizing radiation	M000010	1	0
1	0	0	0	0	0	-5.2	0	0	0	0	0	R-HSA-422475	Axon guidance	M100000	1	0
0	0	1	0	0	0	0	0	-2.8	0	0	0	WP306	Focal adhesion	M001000	1	0
0	1	0	0	0	0	0	-2.1	0	0	0	0	GO:0019827	stem cell population maintenance	M010000	1	0
1	0	0	0	0	0	-5.3	0	0	0	0	0	GO:0007423	sensory organ development	M100000	1	0
0	0	0	0	0	1	0	0	0	0	0	-3.9	R-HSA-9609507	Protein localization	M000001	1	0
0	0	0	0	0	1	0	0	0	0	0	-2.2	GO:0071806	protein transmembrane transport	M000001	1	0
0	1	0	0	0	0	0	-6.5	0	0	0	0	CORUM:1261	SRm160/300 complex	M010000	1	0
1	0	0	0	0	0	-3.3	0	0	0	0	0	GO:0050886	endocrine process	M100000	1	0
1	0	0	0	0	0	-2.4	0	0	0	0	0	GO:0072079	nephron tubule formation	M100000	1	0
0	0	0	0	1	0	0	0	0	0	-2.1	0	GO:0120032	regulation of plasma membrane bounded cell projection assembly	M000010	1	0
0	0	1	0	0	0	0	0	-2.1	0	0	0	R-HSA-983169	Class I MHC mediated antigen processing & presentation	M001000	1	0
0	0	0	0	1	0	0	0	0	0	-3.7	0	WP4204	Tumor suppressor activity of SMARCB1	M000010	1	0
1	0	0	0	0	0	-2.6	0	0	0	0	0	GO:0003007	heart morphogenesis	M100000	1	0
1	0	0	0	0	0	-3.3	0	0	0	0	0	GO:0060326	cell chemotaxis	M100000	1	0
0	0	1	0	0	0	0	0	-3.1	0	0	0	GO:0060261	positive regulation of transcription initiation by RNA polymerase II	M001000	1	0
0	0	0	1	0	0	0	0	0	-2.3	0	0	GO:0050995	negative regulation of lipid catabolic process	M000100	1	0
0	0	0	0	1	0	0	0	0	0	-3	0	GO:0061640	cytoskeleton-dependent cytokinesis	M000010	1	0
0	0	1	0	0	0	0	0	-3.1	0	0	0	GO:0032091	negative regulation of protein binding	M001000	1	0
0	0	0	0	0	1	0	0	0	0	0	-4	GO:0009145	purine nucleoside triphosphate biosynthetic process	M000001	1	0
0	0	0	0	0	1	0	0	0	0	0	-3.3	GO:0006613	cotranslational protein targeting to membrane	M000001	1	0
0	0	1	0	0	0	0	0	-3.3	0	0	0	R-HSA-69017	CDK-mediated phosphorylation and removal of Cdc6	M001000	1	0
0	0	0	0	0	1	0	0	0	0	0	-2.9	R-HSA-8854214	TBC/RABGAPs	M000001	1	0
0	0	0	0	1	0	0	0	0	0	-3	0	GO:0006606	protein import into nucleus	M000010	1	0
0	0	1	0	0	0	0	0	-2.5	0	0	0	GO:0043068	positive regulation of programmed cell death	M001000	1	0
1	0	0	0	0	0	-2.6	0	0	0	0	0	GO:0021819	layer formation in cerebral cortex	M100000	1	0
0	0	0	0	1	0	0	0	0	0	-2	0	GO:0060491	regulation of cell projection assembly	M000010	1	0
0	0	1	0	0	0	0	0	-2.5	0	0	0	GO:0006400	tRNA modification	M001000	1	0
1	0	0	0	0	0	-6.9	0	0	0	0	0	GO:0051963	regulation of synapse assembly	M100000	1	0
0	0	1	0	0	0	0	0	-2.5	0	0	0	R-HSA-5676590	NIK-->noncanonical NF-kB signaling	M001000	1	0
1	0	0	0	0	0	-2.5	0	0	0	0	0	GO:0051149	positive regulation of muscle cell differentiation	M100000	1	0
0	0	1	0	0	0	0	0	-4	0	0	0	hsa03250	Viral life cycle - HIV-1	M001000	1	0
1	0	0	0	0	0	-2	0	0	0	0	0	GO:1904861	excitatory synapse assembly	M100000	1	0
0	0	0	0	1	0	0	0	0	0	-2.5	0	WP4656	Joubert syndrome	M000010	1	0
1	0	0	0	0	0	-4.4	0	0	0	0	0	GO:0051046	regulation of secretion	M100000	1	0
0	0	0	0	1	0	0	0	0	0	-4.6	0	R-HSA-9700206	Signaling by ALK in cancer	M000010	1	0
1	0	0	0	0	0	-4.9	0	0	0	0	0	GO:0072080	nephron tubule development	M100000	1	0
0	0	1	0	0	0	0	0	-2.4	0	0	0	R-HSA-187577	SCF(Skp2)-mediated degradation of p27/p21	M001000	1	0
0	1	0	0	0	0	0	-2.9	0	0	0	0	GO:0050688	regulation of defense response to virus	M010000	1	0
1	0	0	0	0	0	-2.2	0	0	0	0	0	GO:0070848	response to growth factor	M100000	1	0
0	0	0	0	0	1	0	0	0	0	0	-3.6	R-HSA-1428517	Aerobic respiration and respiratory electron transport	M000001	1	0
0	0	1	0	0	0	0	0	-5	0	0	0	R-HSA-6802946	Signaling by moderate kinase activity BRAF mutants	M001000	1	0
1	0	0	0	0	0	-2.7	0	0	0	0	0	GO:0030166	proteoglycan biosynthetic process	M100000	1	0
0	0	1	0	0	0	0	0	-2.5	0	0	0	GO:0006353	DNA-templated transcription termination	M001000	1	0
0	0	1	0	0	0	0	0	-2.8	0	0	0	GO:0043632	modification-dependent macromolecule catabolic process	M001000	1	0
1	0	0	0	0	0	-2.4	0	0	0	0	0	GO:0046676	negative regulation of insulin secretion	M100000	1	0
0	0	1	0	0	0	0	0	-3.8	0	0	0	GO:0043414	macromolecule methylation	M001000	1	0
1	0	0	0	0	0	-4.7	0	0	0	0	0	GO:0045664	regulation of neuron differentiation	M100000	1	0
0	0	1	0	0	0	0	0	-2	0	0	0	GO:0031349	positive regulation of defense response	M001000	1	0
0	0	0	1	0	0	0	0	0	-2.3	0	0	GO:0043032	positive regulation of macrophage activation	M000100	1	0
0	0	0	0	0	1	0	0	0	0	0	-5.1	GO:0046031	ADP metabolic process	M000001	1	0
1	0	0	0	0	0	-2	0	0	0	0	0	GO:0046330	positive regulation of JNK cascade	M100000	1	0
1	0	0	0	0	0	-3.3	0	0	0	0	0	WP5236	Markers of kidney cell lineage	M100000	1	0
0	0	0	0	1	0	0	0	0	0	-3	0	GO:0032480	negative regulation of type I interferon production	M000010	1	0
0	0	1	0	0	0	0	0	-2.4	0	0	0	hsa05164	Influenza A	M001000	1	0
0	0	0	0	0	1	0	0	0	0	0	-2.2	GO:0002705	positive regulation of leukocyte mediated immunity	M000001	1	0
0	0	1	0	0	0	0	0	-2.4	0	0	0	R-HSA-69613	p53-Independent G1/S DNA Damage Checkpoint	M001000	1	0
1	0	0	0	0	0	-3.2	0	0	0	0	0	GO:0050954	sensory perception of mechanical stimulus	M100000	1	0
0	0	1	0	0	0	0	0	-3.4	0	0	0	R-HSA-174154	APC/C:Cdc20 mediated degradation of Securin	M001000	1	0
1	0	0	0	0	0	-2	0	0	0	0	0	GO:0048169	regulation of long-term neuronal synaptic plasticity	M100000	1	0
0	0	0	0	0	1	0	0	0	0	0	-4.7	GO:0009166	nucleotide catabolic process	M000001	1	0
1	0	0	0	0	0	-5.7	0	0	0	0	0	GO:0060993	kidney morphogenesis	M100000	1	0
1	0	0	0	0	0	-3.9	0	0	0	0	0	GO:0060562	epithelial tube morphogenesis	M100000	1	0
0	0	1	0	0	0	0	0	-3.8	0	0	0	hsa00061	Fatty acid biosynthesis	M001000	1	0
0	0	1	0	0	0	0	0	-2.8	0	0	0	GO:1903052	positive regulation of proteolysis involved in protein catabolic process	M001000	1	0
0	0	0	0	0	1	0	0	0	0	0	-2.7	GO:0050778	positive regulation of immune response	M000001	1	0
0	0	1	0	0	0	0	0	-2.8	0	0	0	hsa04910	Insulin signaling pathway	M001000	1	0
0	1	0	0	0	0	0	-3.3	0	0	0	0	R-HSA-194138	Signaling by VEGF	M010000	1	0
0	0	1	0	0	0	0	0	-2.3	0	0	0	GO:0150076	neuroinflammatory response	M001000	1	0
1	0	0	0	0	0	-2.3	0	0	0	0	0	GO:0042069	regulation of catecholamine metabolic process	M100000	1	0
1	0	0	0	0	0	-2.1	0	0	0	0	0	GO:0006887	exocytosis	M100000	1	0
1	0	0	0	0	0	-3.1	0	0	0	0	0	hsa04517	IgSF CAM signaling	M100000	1	0
1	0	0	0	0	0	-3.5	0	0	0	0	0	R-HSA-2024096	HS-GAG degradation	M100000	1	0
1	0	0	0	0	0	-2.1	0	0	0	0	0	WP5289	Axon guidance	M100000	1	0
0	0	1	0	0	0	0	0	-2.7	0	0	0	WP2447	Amyotrophic lateral sclerosis ALS	M001000	1	0
0	0	0	0	1	0	0	0	0	0	-2.9	0	WP4946	DNA repair pathways full network	M000010	1	0
0	1	0	0	0	0	0	-4	0	0	0	0	R-HSA-8939211	ESR-mediated signaling	M010000	1	0
1	0	0	0	0	0	-2.2	0	0	0	0	0	GO:0035987	endodermal cell differentiation	M100000	1	0
0	0	0	0	1	0	0	0	0	0	-7.2	0	CORUM:7372	BRD7-SWIu2013SNF complex	M000010	1	0
0	0	0	0	1	0	0	0	0	0	-8.8	0	R-HSA-9932444	ATP-dependent chromatin remodelers	M000010	1	0
0	0	0	0	0	1	0	0	0	0	0	-2.7	GO:0072599	establishment of protein localization to endoplasmic reticulum	M000001	1	0
0	0	1	0	0	0	0	0	-2.9	0	0	0	GO:0000038	very long-chain fatty acid metabolic process	M001000	1	0
0	0	0	0	0	1	0	0	0	0	0	-6	GO:0009179	purine ribonucleoside diphosphate metabolic process	M000001	1	0
0	0	0	0	1	0	0	0	0	0	-5.4	0	CORUM:1237	BAF complex	M000010	1	0
0	0	0	1	0	0	0	0	0	-3.6	0	0	GO:0071805	potassium ion transmembrane transport	M000100	1	0
0	0	1	0	0	0	0	0	-2.3	0	0	0	R-HSA-429914	Deadenylation-dependent mRNA decay	M001000	1	0
0	0	0	0	0	1	0	0	0	0	0	-2.5	hsa05415	Diabetic cardiomyopathy	M000001	1	0
0	0	0	0	0	1	0	0	0	0	0	-2.7	GO:0044093	positive regulation of molecular function	M000001	1	0
1	0	0	0	0	0	-2.7	0	0	0	0	0	R-HSA-8866910	TFAP2 (AP-2) family regulates transcription of growth factors and their receptors	M100000	1	0
0	0	0	0	1	0	0	0	0	0	-2.1	0	GO:0070555	response to interleukin-1	M000010	1	0
0	0	1	0	0	0	0	0	-2.7	0	0	0	R-HSA-180585	Vif-mediated degradation of APOBEC3G	M001000	1	0
0	0	0	0	1	0	0	0	0	0	-5	0	GO:0045661	regulation of myoblast differentiation	M000010	1	0
0	0	0	0	1	0	0	0	0	0	-5.4	0	CORUM:710	Brg1-associated complex I	M000010	1	0
1	0	0	0	0	0	-3	0	0	0	0	0	GO:0061337	cardiac conduction	M100000	1	0
0	0	0	0	1	0	0	0	0	0	-2.1	0	GO:1990830	cellular response to leukemia inhibitory factor	M000010	1	0
0	0	1	0	0	0	0	0	-3.9	0	0	0	GO:0042273	ribosomal large subunit biogenesis	M001000	1	0
0	0	1	0	0	0	0	0	-3.8	0	0	0	R-HSA-5683057	MAPK family signaling cascades	M001000	1	0
0	0	1	0	0	0	0	0	-2	0	0	0	R-HSA-9818564	Epigenetic regulation of gene expression by MLL3 and MLL4 complexes	M001000	1	0
1	0	0	0	0	0	-5.3	0	0	0	0	0	R-HSA-9675108	Nervous system development	M100000	1	0
1	0	0	0	0	0	-3	0	0	0	0	0	WP1991	SRF and miRs in smooth muscle differentiation and proliferation	M100000	1	0
1	0	0	0	0	0	-2.5	0	0	0	0	0	GO:0006911	phagocytosis, engulfment	M100000	1	0
0	0	0	0	0	1	0	0	0	0	0	-3.5	GO:0016052	carbohydrate catabolic process	M000001	1	0
0	0	1	0	0	0	0	0	-2.7	0	0	0	R-HSA-72312	rRNA processing	M001000	1	0
0	0	1	0	0	0	0	0	-2.7	0	0	0	R-HSA-449147	Signaling by Interleukins	M001000	1	0
1	0	0	0	0	0	-4.5	0	0	0	0	0	GO:0051960	regulation of nervous system development	M100000	1	0
0	0	0	0	1	0	0	0	0	0	-2.4	0	GO:0009266	response to temperature stimulus	M000010	1	0
1	0	0	0	0	0	-6.9	0	0	0	0	0	GO:0097485	neuron projection guidance	M100000	1	0
0	0	0	0	0	1	0	0	0	0	0	-3.1	GO:0006457	protein folding	M000001	1	0
0	0	0	0	0	1	0	0	0	0	0	-2.7	GO:0006119	oxidative phosphorylation	M000001	1	0
1	0	0	0	0	0	-2	0	0	0	0	0	GO:0008593	regulation of Notch signaling pathway	M100000	1	0
0	0	0	0	1	0	0	0	0	0	-2.5	0	R-HSA-6781827	Transcription-Coupled Nucleotide Excision Repair (TC-NER)	M000010	1	0
1	0	0	0	0	0	-2.1	0	0	0	0	0	GO:0060412	ventricular septum morphogenesis	M100000	1	0
0	1	0	0	0	0	0	-9.1	0	0	0	0	R-HSA-9839923	Dengue Virus Infection	M010000	1	0
0	0	0	1	0	0	0	0	0	-2.7	0	0	R-HSA-3781865	Diseases of glycosylation	M000100	1	0
0	0	0	1	0	0	0	0	0	-2.5	0	0	GO:0046456	icosanoid biosynthetic process	M000100	1	0
1	0	0	0	0	0	-2.1	0	0	0	0	0	GO:0001508	action potential	M100000	1	0
0	0	0	0	1	0	0	0	0	0	-5.7	0	CORUM:570	p300-CBP-p270-SWI/SNF complex	M000010	1	0
0	1	0	0	0	0	0	-3.9	0	0	0	0	CORUM:1183	CDC5L complex	M010000	1	0
0	0	0	0	0	1	0	0	0	0	0	-5.1	GO:0009134	nucleoside diphosphate catabolic process	M000001	1	0
0	0	0	1	0	0	0	0	0	-2.2	0	0	GO:0014850	response to muscle activity	M000100	1	0
0	0	1	0	0	0	0	0	-2.6	0	0	0	GO:0031401	positive regulation of protein modification process	M001000	1	0
1	0	0	0	0	0	-2.5	0	0	0	0	0	GO:0180064	protein O-linked glycosylation via xylose	M100000	1	0
1	0	0	0	0	0	-3.2	0	0	0	0	0	GO:0021545	cranial nerve development	M100000	1	0
1	0	0	0	0	0	-5.1	0	0	0	0	0	GO:0001944	vasculature development	M100000	1	0
0	0	0	1	0	0	0	0	0	-2.8	0	0	GO:0098656	monoatomic anion transmembrane transport	M000100	1	0
0	0	0	0	0	1	0	0	0	0	0	-2.5	GO:0032760	positive regulation of tumor necrosis factor production	M000001	1	0
0	0	0	0	1	0	0	0	0	0	-4.1	0	GO:0032986	protein-DNA complex disassembly	M000010	1	0
0	0	0	0	1	0	0	0	0	0	-2.8	0	GO:0000280	nuclear division	M000010	1	0
1	0	0	0	0	0	-2.9	0	0	0	0	0	GO:0032940	secretion by cell	M100000	1	0
1	0	0	0	0	0	-3.1	0	0	0	0	0	GO:0072163	mesonephric epithelium development	M100000	1	0
1	0	0	0	0	0	-3.4	0	0	0	0	0	R-HSA-2129379	Molecules associated with elastic fibres	M100000	1	0
0	0	0	0	1	0	0	0	0	0	-3.3	0	R-HSA-9824585	Regulation of MITF-M-dependent genes involved in pigmentation	M000010	1	0
0	1	0	0	0	0	0	-3.9	0	0	0	0	R-HSA-9018519	Estrogen-dependent gene expression	M010000	1	0
0	0	0	0	0	1	0	0	0	0	0	-2.5	GO:0006897	endocytosis	M000001	1	0
1	0	0	0	0	0	-2.6	0	0	0	0	0	GO:0051147	regulation of muscle cell differentiation	M100000	1	0
0	0	1	0	0	0	0	0	-3	0	0	0	R-HSA-9013694	Signaling by NOTCH4	M001000	1	0
0	0	1	0	0	0	0	0	-2.4	0	0	0	R-HSA-69563	p53-Dependent G1 DNA Damage Response	M001000	1	0
1	0	0	0	0	0	-4.7	0	0	0	0	0	GO:0010817	regulation of hormone levels	M100000	1	0
0	0	0	0	1	0	0	0	0	0	-2.9	0	GO:0000910	cytokinesis	M000010	1	0
1	0	0	0	0	0	-2.3	0	0	0	0	0	GO:0042053	regulation of dopamine metabolic process	M100000	1	0
1	0	0	0	0	0	-3	0	0	0	0	0	GO:0001823	mesonephros development	M100000	1	0
1	0	0	0	0	0	-2.7	0	0	0	0	0	GO:0003170	heart valve development	M100000	1	0
0	0	1	0	0	0	0	0	-2.5	0	0	0	WP5381	Smith Magenis and Potocki Lupski syndrome copy number variation	M001000	1	0
1	0	0	0	0	0	-9.7	0	0	0	0	0	GO:0007156	homophilic cell-cell adhesion	M100000	1	0
0	0	0	0	1	0	0	0	0	0	-3.4	0	M14	PID AURORA B PATHWAY	M000010	1	0
0	0	0	0	0	1	0	0	0	0	0	-4.8	GO:0090407	organophosphate biosynthetic process	M000001	1	0
0	0	0	1	0	0	0	0	0	-3.9	0	0	R-HSA-913709	O-linked glycosylation of mucins	M000100	1	0
1	0	0	0	0	0	-2.1	0	0	0	0	0	WP98	Prostaglandin synthesis and regulation	M100000	1	0
0	0	0	0	1	0	0	0	0	0	-4.3	0	R-HSA-5693532	DNA Double-Strand Break Repair	M000010	1	0
1	0	0	0	0	0	-3.2	0	0	0	0	0	R-HSA-9820960	Respiratory syncytial virus (RSV) attachment and entry	M100000	1	0
0	0	0	0	0	1	0	0	0	0	0	-5.4	GO:0046032	ADP catabolic process	M000001	1	0
1	0	0	0	0	0	-3.7	0	0	0	0	0	GO:0030111	regulation of Wnt signaling pathway	M100000	1	0
0	1	0	0	0	0	0	-4.2	0	0	0	0	R-HSA-9013418	RHOBTB2 GTPase cycle	M010000	1	0
0	0	0	0	0	1	0	0	0	0	0	-4.9	GO:0072523	purine-containing compound catabolic process	M000001	1	0
0	0	1	0	0	0	0	0	-2	0	0	0	GO:0010001	glial cell differentiation	M001000	1	0
0	0	0	0	0	1	0	0	0	0	0	-3.2	hsa05143	African trypanosomiasis	M000001	1	0
0	0	0	1	0	0	0	0	0	-2	0	0	GO:0030323	respiratory tube development	M000100	1	0
1	0	0	0	0	0	-2.4	0	0	0	0	0	GO:0050872	white fat cell differentiation	M100000	1	0
0	0	1	0	0	0	0	0	-2	0	0	0	R-HSA-3858494	Beta-catenin independent WNT signaling	M001000	1	0
0	0	0	0	0	1	0	0	0	0	0	-2.9	GO:0006120	mitochondrial electron transport, NADH to ubiquinone	M000001	1	0
1	0	0	0	0	0	-5.4	0	0	0	0	0	GO:0042330	taxis	M100000	1	0
0	1	0	0	0	0	0	-2.9	0	0	0	0	R-HSA-1226099	Signaling by FGFR in disease	M010000	1	0
0	0	1	0	0	0	0	0	-2.3	0	0	0	GO:0099518	vesicle cytoskeletal trafficking	M001000	1	0
0	0	1	0	0	0	0	0	-2.5	0	0	0	R-HSA-351202	Metabolism of polyamines	M001000	1	0
1	0	0	0	0	0	-4.8	0	0	0	0	0	GO:0008283	cell population proliferation	M100000	1	0
0	0	1	0	0	0	0	0	-2.2	0	0	0	R-HSA-69206	G1/S Transition	M001000	1	0
1	0	0	0	0	0	-2.2	0	0	0	0	0	GO:0001990	regulation of systemic arterial blood pressure by hormone	M100000	1	0
0	0	0	0	0	1	0	0	0	0	0	-2.3	GO:0002711	positive regulation of T cell mediated immunity	M000001	1	0
0	0	0	0	0	1	0	0	0	0	0	-3.5	hsa00010	Glycolysis / Gluconeogenesis	M000001	1	0
